# Supplementary material for: Super enhancer inhibitors suppress MYC driven transcriptional amplification and tumor progression in osteosarcoma
Source: Bone Res. 2018 Apr 4;6:11. doi: 10.1038/s41413-018-0009-8 (PMC5884797; doi:10.1038/s41413-018-0009-8)
Supplement: Supplementary file 1 — Supplementary Table 1 [file 41413_2018_9_MOESM1_ESM.xlsx]

## Sheet: gene_exp
gene	DMSO	THZ1	log2(fold_change)
RPL21P28	178.295	6.23332	-4.83812
UBE2T	52.5787	2.0959	-4.64884
ZBED5	14.7124	0.592628	-4.63377
LDHA	536.826	23.3059	-4.52569
EFNA4	9.71428	0.512018	-4.24584
ZMAT5	14.1544	0.777762	-4.18578
ATP5G2	251.816	14.0367	-4.1651
TRIM16L	19.5292	1.25397	-3.96106
LOC101928697	46.6892	3.00655	-3.95691
TUBA3C	157.822	10.3029	-3.93718
WBP1L	12.4361	0.820044	-3.92268
BMP4	82.2597	5.50909	-3.9003
MAP1A	10.5036	0.70552	-3.89605
SKA3	12.9842	0.87569	-3.8902
MPST	42.773	2.89284	-3.88614
CDKN3	142.655	9.69581	-3.87903
TTK	16.4041	1.12266	-3.86906
CCDC102A	8.17366	0.581464	-3.81322
COQ3	8.7973	0.626261	-3.81222
NUP37	24.1401	1.73864	-3.7954
BLVRA	40.8954	3.09037	-3.72608
GEMIN6	27.2881	2.06869	-3.72148
PREB	33.6542	2.60852	-3.68948
RPUSD3	16.5564	1.28682	-3.68551
VANGL1	7.90508	0.635178	-3.63755
OR2W3	6.69307	0.538943	-3.63447
UCP2	49.2162	4.03854	-3.60723
HSPE1	213.151	17.562	-3.60134
DCP1B	12.3839	1.02157	-3.59961
HAUS8	11.796	0.976829	-3.59405
NIF3L1	18.8041	1.5599	-3.59152
UBE2V2	36.702	3.04946	-3.58924
BAG2	28.9243	2.41906	-3.57976
MVK	8.31951	0.699312	-3.57249
ST6GALNAC5	15.5781	1.31098	-3.5708
COA6	22.9119	1.94367	-3.55924
LSM6	15.8059	1.34759	-3.55201
COQ9	20.4631	1.74607	-3.55084
TSPAN5	11.9903	1.03051	-3.54043
C12orf43	6.99835	0.611753	-3.51599
NUDT2	16.8605	1.47552	-3.51436
C2orf74	10.0705	0.894986	-3.49212
MRPL27	83.4865	7.57706	-3.46183
PRIM1	40.5006	3.7042	-3.45071
C7orf55-LUC7L2	6.83554	0.628854	-3.44226
MRPS18A	43.8414	4.07008	-3.42917
AURKB	35.7797	3.32729	-3.42673
EXOSC8	22.4801	2.10734	-3.41515
MND1	15.0064	1.40758	-3.41429
NLN	6.68316	0.633428	-3.39928
HYPK	11.0288	1.06215	-3.37621
NCAPD2	77.8419	7.5147	-3.37276
MRPS28	50.0039	4.85018	-3.36593
KLHDC8B	14.8902	1.46025	-3.35008
CDR2L	8.26866	0.816664	-3.33984
TMEM37	6.98735	0.691305	-3.33735
CCDC167	50.1662	4.96824	-3.33591
MCMBP	19.5589	1.94908	-3.32696
CHAC2	11.6198	1.16057	-3.32368
TAF12	10.4243	1.04566	-3.31746
COQ5	15.9817	1.60773	-3.31333
RPL39L	24.786	2.51494	-3.30093
SWI5	20.328	2.06698	-3.29787
NEIL3	5.90958	0.601191	-3.29716
CMAS	18.8291	1.92743	-3.28821
RBM23	14.6259	1.49899	-3.28646
TNFRSF1A	40.0497	4.12426	-3.27958
MRPL9	26.517	2.73188	-3.27895
RERG	5.21655	0.540809	-3.2699
FLYWCH2	9.6257	1.00607	-3.25817
LOC90784	7.75786	0.815917	-3.24916
SALL2	8.26411	0.869366	-3.24882
CHURC1-FNTB	18.589	1.95812	-3.24691
ZSCAN31	20.1508	2.12282	-3.24679
ORC1	12.8069	1.36287	-3.2322
KNSTRN	34.0808	3.65362	-3.22156
LETM2	5.24665	0.563002	-3.22018
RPA2	33.1513	3.56733	-3.21615
CCDC58	28.4678	3.11732	-3.19095
BLVRB	91.113	9.97792	-3.19085
MTCL1	9.37781	1.03123	-3.18489
SLC26A2	6.54145	0.724229	-3.17509
APEX2	29.7414	3.29535	-3.17397
HNRNPA1P33	42.1764	4.68813	-3.16935
NMT1	26.4216	2.94776	-3.16403
UBE2L6	11.0427	1.2432	-3.15096
CHTF8	34.03	3.8317	-3.15075
IL18	139.087	15.6975	-3.14739
TRIM21	6.75682	0.767181	-3.13871
ZFP64	14.3962	1.63704	-3.13653
RPA3	42.4372	4.8261	-3.1364
DPH5	14.3645	1.63384	-3.13616
AK6	27.5325	3.13704	-3.13366
KRT80	91.1474	10.4612	-3.12315
FAM175B	5.98756	0.687701	-3.12211
GRHPR	90.7765	10.447	-3.11924
GNG5	134.375	15.495	-3.11639
PSRC1	33.3656	3.85443	-3.11377
NKAP	5.12506	0.593666	-3.10985
PPM1G	98.6071	11.4382	-3.10784
TPRKB	51.6521	5.99373	-3.1073
NDUFS2	31.5076	3.66186	-3.10505
RMND1	10.7366	1.25177	-3.10051
VWA9	19.6395	2.2951	-3.09713
ZSCAN2	8.68188	1.01478	-3.09683
BATF3	8.20831	0.961963	-3.09303
NOSIP	35.969	4.22119	-3.09104
SMAP2	9.0802	1.06787	-3.08799
NDUFAB1	67.5538	7.95212	-3.08662
TACO1	12.6588	1.49466	-3.08226
HILPDA	6.94002	0.82248	-3.07689
SDR42E1	8.72773	1.03578	-3.07489
PSENEN	39.3747	4.67506	-3.07421
C11orf98	78.4245	9.31804	-3.07321
NUBP1	18.9232	2.25174	-3.07105
NUF2	34.8059	4.17528	-3.05938
WDR61	29.73	3.56756	-3.05891
NQO2	6.75097	0.814832	-3.05052
MDP1	6.22053	0.75189	-3.04844
SNRPD1	54.8279	6.64446	-3.04469
TIMM9	31.0509	3.77954	-3.03835
MRPL24	64.6968	7.97975	-3.01928
ASUN	12.4499	1.53956	-3.01554
VPS72	25.4187	3.14346	-3.01546
CDC6	36.7828	4.54987	-3.01513
CAD	28.8175	3.58429	-3.00719
ZNF691	6.15251	0.765998	-3.00576
PRRX2	5.31595	0.664151	-3.00075
EPHB4	21.1036	2.64236	-2.99759
QRICH1	27.4658	3.45415	-2.99124
FOXO6	6.06527	0.76291	-2.99099
ELP6	23.2042	2.92005	-2.99032
NDUFC1	50.1011	6.32791	-2.98504
AIFM2	18.2394	2.30688	-2.98304
TUBG1	48.3991	6.13191	-2.98057
C14orf2	79.3309	10.0543	-2.98006
PSMG1	16.0081	2.03634	-2.97475
RPAP1	7.97792	1.01591	-2.97324
C9orf85	4.88993	0.625434	-2.96688
NFU1	18.9274	2.44892	-2.95026
TGM1	5.8289	0.757905	-2.94313
PLAC8	16.3482	2.13452	-2.93715
SLC5A3	10.026	1.31252	-2.93334
SUOX	6.02407	0.789461	-2.9318
MCM6	31.7885	4.16632	-2.93166
TOMM40L	4.39167	0.577958	-2.92573
HSPD1	282.165	37.1524	-2.92501
MISP	13.1871	1.73669	-2.92471
POLE2	21.9302	2.89406	-2.92175
NRAV	3.97173	0.529503	-2.90706
ARPC3	123.393	16.4818	-2.90432
DTX3L	6.96999	0.931661	-2.90328
MAGOH	51.8089	6.92872	-2.90254
RAB8A	23.3132	3.11963	-2.9017
BNIP3	15.1227	2.02588	-2.9001
CENPA	43.0581	5.78503	-2.89589
PSPH	13.2013	1.77961	-2.89105
TGIF2	6.29581	0.849159	-2.89029
POLR3K	22.7213	3.06477	-2.89019
ERAL1	27.9827	3.78417	-2.88649
OSGIN1	10.125	1.37021	-2.88545
UMPS	6.62386	0.897583	-2.88356
NTHL1	13.1315	1.7809	-2.88235
MRPL1	18.7767	2.55221	-2.87912
SMG9	29.5748	4.03103	-2.87515
SAP30	17.42	2.37654	-2.87381
SMC4	35.9151	4.90694	-2.87169
NME1	219.85	30.1515	-2.86622
HMOX2	18.7759	2.57676	-2.86525
PPA1	152.604	21.0306	-2.85923
WIBG	11.5171	1.59504	-2.85212
CYS1	4.0067	0.556312	-2.84845
POC5	8.59239	1.19379	-2.84751
FARSA	23.8183	3.31284	-2.84593
KPNA2	239.463	33.3805	-2.84273
GEMIN7	10.4697	1.46478	-2.83746
BCAS4	12.0574	1.68853	-2.83608
ATP5O	192.88	27.012	-2.83603
CCDC85C	20.6762	2.90732	-2.83021
UBE2C	137.734	19.4859	-2.82138
GMNN	32.3903	4.58585	-2.8203
C16orf74	7.79351	1.10548	-2.8176
COX5A	92.985	13.2066	-2.81574
XYLT2	8.56407	1.21723	-2.81469
CINP	15.2041	2.16211	-2.81395
SNRPG	230.763	32.8343	-2.81314
ATP5A1	188.969	26.941	-2.81027
MRPS16	49.6044	7.0765	-2.80936
CCM2	30.9515	4.43848	-2.80187
ISCA1	14.0934	2.02239	-2.80089
STAMBPL1	6.47749	0.930129	-2.79993
GABPB1	10.3673	1.48883	-2.79979
PHF5A	50.1511	7.20225	-2.79976
ZFP62	3.9761	0.571748	-2.7979
RNASEH2A	37.0957	5.3548	-2.79235
MMACHC	7.26702	1.05161	-2.78877
ADORA1	4.32772	0.628187	-2.78434
NMI	8.43479	1.22448	-2.78419
CHCHD5	41.9452	6.09106	-2.78374
CBR1	20.1302	2.9418	-2.77459
CDC123	55.8988	8.17445	-2.77362
MOB3A	7.79118	1.14087	-2.7717
PRPF4	18.9633	2.78095	-2.76956
FAM111B	19.4862	2.85867	-2.76904
TOP2A	108.209	15.9088	-2.76592
DPY30	49.3495	7.25661	-2.76567
UQCC2	24.8604	3.65651	-2.76531
RPP14	8.82789	1.2986	-2.76512
TRIM32	9.59837	1.41448	-2.76251
TBRG4	39.6082	5.83936	-2.76192
FAHD2B	6.42522	0.948156	-2.76055
COA3	41.0551	6.05883	-2.76045
PELI3	5.04942	0.745502	-2.75984
TIMM10	94.5451	13.9634	-2.75935
FANCE	10.184	1.50612	-2.75739
ECSIT	12.669	1.87387	-2.75721
CLPP	29.1405	4.31753	-2.75475
CAV1	104.749	15.5486	-2.75209
TIMM23	44.1962	6.56579	-2.75088
ALG14	6.9359	1.03227	-2.74827
ZNF41	3.35712	0.500034	-2.74713
COX14	19.0618	2.84197	-2.74572
TSHZ1	4.60763	0.688526	-2.74244
MALSU1	38.3031	5.72487	-2.74215
CKAP5	42.7298	6.4032	-2.73838
GEMIN5	9.65841	1.44757	-2.73815
MMS19	18.8499	2.83179	-2.73477
RCC1	49.7246	7.47787	-2.73326
MRPL37	62.4395	9.3934	-2.73274
DHODH	4.21124	0.633624	-2.73255
TEX30	5.68875	0.856034	-2.73237
ANP32B	119.981	18.0634	-2.73166
PCMT1	52.2663	7.88125	-2.72938
COQ10A	7.38845	1.12127	-2.72013
ME2	11.6329	1.76877	-2.7174
MARS	89.0114	13.5813	-2.71237
TRMT1L	4.75594	0.727173	-2.70936
RABGGTB	49.7972	7.6402	-2.70438
AARS	44.8708	6.88502	-2.70424
MRPS18B	49.9585	7.66828	-2.70376
RTCB	83.5537	12.826	-2.70363
GAR1	24.9945	3.83782	-2.70326
SLC25A12	4.80599	0.738106	-2.70293
TUBB6	175.12	26.9463	-2.70019
TCEAL8	33.3099	5.1269	-2.69979
DLGAP5	66.192	10.2098	-2.6967
PSMA5	35.1562	5.44084	-2.69188
KIF11	25.5649	3.96169	-2.68998
2017-03-01	4.75498	0.737314	-2.68909
SMIM20	13.1679	2.04492	-2.68691
RPAIN	11.5632	1.79907	-2.68421
RPP40	16.6892	2.59698	-2.68401
EIF2B3	19.228	2.99318	-2.68346
TMEM177	17.781	2.77573	-2.6794
GNB1L	5.1548	0.805612	-2.67776
BNIP1	10.793	1.68729	-2.67732
ASF1A	11.2079	1.75416	-2.67566
CLTC	87.9107	13.7954	-2.67185
RP9	13.3978	2.10869	-2.66758
AIFM1	11.8595	1.86801	-2.66647
RHNO1	37.3493	5.89802	-2.66278
ABHD6	4.55217	0.720022	-2.66044
EXOSC1	19.241	3.04436	-2.65997
ATP5F1	122.225	19.3501	-2.65912
SPC24	15.6114	2.47418	-2.65758
ATG4C	5.36018	0.85103	-2.655
TOMM70A	28.1014	4.46917	-2.65256
CLTA	123.731	19.695	-2.65131
EXOSC5	21.2525	3.40016	-2.64396
PDHB	50.3526	8.0563	-2.64388
TMEM70	9.32937	1.49457	-2.64205
PRAME	223.864	35.9999	-2.63656
CCDC12	35.0461	5.64044	-2.63537
GPR87	5.02474	0.810964	-2.63134
ASB13	5.03373	0.812784	-2.63068
GLTSCR1L	5.59654	0.903987	-2.63016
ORC5	15.8954	2.56837	-2.62969
CSTF1	24.9367	4.03137	-2.62893
LRRC42	38.1157	6.16544	-2.62811
TRAPPC4	37.2346	6.03664	-2.62483
SDSL	4.74128	0.768718	-2.62475
RPL7A	1238.51	200.972	-2.62354
FKBP4	82.6894	13.4302	-2.62222
C11orf74	11.8572	1.92586	-2.62218
HK1	49.1746	7.98937	-2.62176
CCDC51	17.2278	2.8132	-2.61445
TBPL1	17.8602	2.92906	-2.60824
ATP6V1B1-AS1	3.71196	0.609546	-2.60637
L3MBTL2	15.786	2.59506	-2.60481
MPLKIP	27.5966	4.55484	-2.59902
MTERF3	9.57368	1.58021	-2.59896
ZNF133	4.23249	0.699016	-2.59811
POLR1A	16.2008	2.67583	-2.59801
APOL2	9.84285	1.62614	-2.59763
ZNF561	4.02375	0.665983	-2.59499
PBK	95.5538	15.8161	-2.59492
IMMP1L	8.14071	1.34828	-2.59403
TMEM126A	37.4753	6.20825	-2.59368
PSMA4	148.604	24.6237	-2.59335
FAIM	6.62337	1.09821	-2.59241
PIK3R1	4.10651	0.682485	-2.58904
TRIM24	4.78474	0.795507	-2.58849
MIOS	10.2336	1.70185	-2.58813
MRPL35	14.8945	2.47776	-2.58767
MRPS27	23.5452	3.91846	-2.58707
PIR	6.37812	1.06186	-2.58653
TRAPPC3	33.4143	5.56547	-2.58589
TRAF3IP2	3.11131	0.518319	-2.58561
CPSF2	9.33595	1.55639	-2.58459
XRCC6BP1	8.47041	1.41784	-2.57873
EIF3M	82.0003	13.7326	-2.57802
CASP6	7.86524	1.31824	-2.57687
EXOSC3	18.2579	3.06127	-2.57632
POLA2	13.8605	2.32648	-2.57476
PDLIM1	15.7488	2.64632	-2.57318
MCAT	8.22673	1.38283	-2.57269
WDR82	39.926	6.71675	-2.57149
EXOSC7	25.1983	4.24278	-2.57024
ZC3H4	6.60346	1.1122	-2.56981
SAP30L	3.10361	0.523792	-2.56688
NDC80	68.2179	11.5392	-2.56361
ECHDC3	3.3543	0.567649	-2.56294
RPL23	820.405	138.905	-2.56224
CALM2	654.328	110.966	-2.5599
CCNB2	67.6449	11.4814	-2.55868
COPG1	47.2668	8.02396	-2.55844
TTC4	12.6684	2.15084	-2.55826
MITF	3.56386	0.607155	-2.5533
MRPL18	62.0336	10.5731	-2.55265
GDI2	102.424	17.4583	-2.55258
CCNB1	133.647	22.793	-2.55177
YARS	56.7975	9.69601	-2.55036
PTGES3	131.331	22.4635	-2.54755
LINC01029	15.884	2.718	-2.54696
TUBA1C	394.272	67.4842	-2.54657
SMIM11	7.31009	1.25161	-2.5461
MAGEA1	60.8935	10.4271	-2.54595
SNRNP40	43.6651	7.50282	-2.54098
ESPL1	17.6456	3.03466	-2.5397
KEAP1	23.6178	4.0661	-2.53815
H2AFY2	12.1203	2.08726	-2.53775
SGOL2	14.7533	2.54285	-2.53652
MRPL45	16.9048	2.91611	-2.53531
UTP14C	5.12734	0.884774	-2.53483
MRPS22	22.9663	3.96903	-2.53266
HEBP1	19.4084	3.35738	-2.53127
MCTS2P	12.6934	2.1966	-2.53074
INTS12	12.0608	2.08756	-2.53044
THRIL	3.99259	0.691775	-2.52895
EIF4B	104.818	18.1786	-2.52758
SLIRP	187.898	32.6034	-2.52685
C10orf12	4.84624	0.842351	-2.52437
SSBP1	76.5802	13.3392	-2.5213
CDK1	89.7439	15.6464	-2.51998
BUB1	47.3408	8.26517	-2.51797
ELFN1	10.7097	1.8721	-2.51618
EIF3F	180.868	31.6179	-2.51613
PSMD14	74.8361	13.0823	-2.51612
HMMR	16.9161	2.96102	-2.51423
ADSL	127.191	22.3066	-2.51146
NDUFA8	44.1026	7.73799	-2.51083
TENM3	19.4984	3.42265	-2.51017
INTS9	13.0821	2.30503	-2.50473
PMCH	4.63613	0.817313	-2.50396
HMBS	18.5413	3.27058	-2.50313
MTIF2	19.6549	3.46733	-2.50299
SAMM50	48.4379	8.54804	-2.50247
LINC00842	6.53631	1.15564	-2.49978
LOC100506844	9.39162	1.6622	-2.49828
TOP3B	13.7519	2.43427	-2.49808
ARHGAP31	4.12427	0.73067	-2.49685
POP4	18.7666	3.32803	-2.49543
GTF3C5	43.1976	7.66494	-2.4946
TRIM16	12.5873	2.23511	-2.49355
PFDN4	48.1961	8.56772	-2.49193
ACTR6	5.8767	1.04472	-2.49189
ZBTB26	4.48259	0.796928	-2.49181
GEMIN2	12.9323	2.30442	-2.4885
TBC1D31	7.13554	1.27458	-2.485
SLX4	4.49319	0.802601	-2.48498
FAM45B	3.06388	0.547671	-2.48398
CCNA2	46.1742	8.2682	-2.48144
PGRMC2	15.2813	2.74072	-2.47914
ICT1	32.7055	5.86755	-2.4787
TEFM	8.87722	1.59277	-2.47857
KDM2B	6.65291	1.19484	-2.47717
MUT	8.3039	1.49187	-2.47667
SPTLC2	3.79287	0.681679	-2.47612
MKKS	12.4691	2.24306	-2.47482
MED8	25.5301	4.59277	-2.47477
POR	24.7194	4.45007	-2.47374
LINC00958	22.5091	4.05787	-2.47172
PINX1	9.78756	1.76511	-2.47119
RAB3IL1	5.48897	0.990596	-2.47017
HSPA4	83.7751	15.1192	-2.47014
PXN-AS1	3.53572	0.639255	-2.46754
DHX57	9.05255	1.637	-2.46727
GLI2	10.0644	1.82454	-2.46366
PLD1	3.03545	0.550423	-2.4633
CHRAC1	29.4213	5.33866	-2.46231
LOC100505715	10.902	1.9798	-2.46116
LINC01356	2.99233	0.544336	-2.4587
MELK	47.2354	8.60323	-2.45692
C4orf27	18.301	3.33501	-2.45616
DDR2	6.3807	1.16357	-2.45516
HAX1	63.4761	11.6028	-2.45175
ARSI	6.02312	1.10166	-2.45083
NUP93	41.2673	7.55331	-2.44982
PWP1	22.2279	4.07066	-2.44904
KIF20B	11.9989	2.1975	-2.44897
SMARCA2	6.8751	1.25922	-2.44885
CASC10	10.9544	2.00671	-2.44861
DDIAS	13.7707	2.52556	-2.44693
PSMA7	471.887	86.5785	-2.44636
RRP36	57.5218	10.5552	-2.44616
MAP2K2	46.6577	8.56983	-2.44478
METTL6	7.24089	1.33469	-2.43966
DUSP9	3.99833	0.738132	-2.43745
EIF2B4	32.1178	5.93282	-2.43658
NYNRIN	5.80388	1.07232	-2.43629
BORA	4.89377	0.90425	-2.43615
PDCL3	36.3071	6.7122	-2.43539
CCT3	183.222	33.877	-2.43521
DCTPP1	28.6942	5.30675	-2.43486
RTKN	8.18231	1.51612	-2.43212
SLC35A4	24.2501	4.49732	-2.43085
PHF20	5.00904	0.932384	-2.42554
SNX2	7.41397	1.38101	-2.42452
UHRF1	36.1267	6.74557	-2.42105
YIPF4	12.0711	2.25667	-2.41929
CIAPIN1	23.9666	4.48474	-2.41793
GOLPH3	30.5694	5.72068	-2.41783
NANS	36.1632	6.76983	-2.41733
TPD52L1	4.11236	0.770383	-2.41632
MRPL2	27.6939	5.1951	-2.41434
TTC9C	14.7005	2.75966	-2.41331
ZNF672	5.73722	1.07754	-2.41262
TUBB4A	6.75121	1.2686	-2.41191
NPM1	876.304	164.928	-2.4096
RASL10B	5.81354	1.09512	-2.40833
GPKOW	18.6094	3.5062	-2.40805
LSM10	31.4704	5.94801	-2.40351
IMPDH2	244.319	46.2241	-2.40205
ZNF404	16.9125	3.2008	-2.40158
EIF2S2	58.3954	11.0549	-2.40117
MSRB1	22.4634	4.25314	-2.40098
RANBP3	12.1369	2.30114	-2.39897
EMG1	26.5921	5.04299	-2.39865
OGG1	15.0288	2.85327	-2.39704
CYP24A1	5.35441	1.01722	-2.39609
MRPL13	57.1047	10.8544	-2.39533
PDSS1	8.58435	1.63225	-2.39485
REXO4	17.9938	3.42158	-2.39477
EXOSC9	25.5803	4.86719	-2.39387
GPATCH1	3.86379	0.735517	-2.39319
NSMCE1	16.6822	3.18039	-2.39103
LYPD1	12.5837	2.39975	-2.3906
CMC1	16.1162	3.08031	-2.38736
PDCD10	18.6406	3.5668	-2.38575
SNUPN	14.1589	2.71023	-2.38522
HEATR5A	5.32541	1.02074	-2.38328
NCOA5	16.0759	3.08294	-2.38252
MRPL14	130.073	24.9528	-2.38204
DAB2	11.2851	2.16548	-2.38166
ERBB2IP	38.2475	7.34302	-2.38092
CSE1L	126.423	24.3045	-2.37897
CEP55	55.2125	10.6172	-2.3786
RUVBL2	98.6221	18.9783	-2.37756
HMCES	24.9359	4.80136	-2.37671
PAFAH1B1	14.9336	2.87636	-2.37625
DTD1	20.4944	3.948	-2.37603
NDUFS4	60.6593	11.691	-2.37533
AKR1C3	5.7465	1.10777	-2.37502
MRPL12	70.1731	13.5337	-2.37437
ASF1B	21.4761	4.14988	-2.37159
MRPL40	80.9657	15.6497	-2.37118
ALKBH3	8.52771	1.65079	-2.369
SYTL3	7.98797	1.54663	-2.3687
RFXANK	10.8473	2.10052	-2.36852
GOLPH3L	5.61642	1.08858	-2.3672
STRBP	4.66084	0.904523	-2.36536
AURKA	65.5673	12.7363	-2.36403
C9orf89	28.0328	5.45105	-2.36251
RRP1B	12.9272	2.52063	-2.35855
UCK2	10.8391	2.1143	-2.358
CRYBA4	3.96166	0.772963	-2.35763
KLHL9	9.15315	1.78605	-2.35749
C19orf48	83.5481	16.3199	-2.35598
TRIM65	7.017	1.3715	-2.3551
SPA17	11.806	2.31337	-2.35145
RALA	14.917	2.92471	-2.35059
TRUB2	26.1774	5.13681	-2.34938
B9D1	12.9547	2.54259	-2.3491
COA5	9.79635	1.92662	-2.34617
WDSUB1	3.67014	0.721943	-2.34588
TMEM251	11.2336	2.21128	-2.34487
POMP	52.8575	10.4188	-2.34292
PARS2	3.02187	0.595946	-2.34219
RSC1A1	6.24882	1.23285	-2.34159
ACYP1	10.4346	2.06024	-2.34049
ATP5G3	45.119	8.91948	-2.3387
SMARCAL1	7.86778	1.5559	-2.33821
GALK1	15.0385	2.97697	-2.33674
NAT10	18.2608	3.61542	-2.33652
UBE2G1	10.171	2.02373	-2.32938
TPRA1	9.95649	1.98147	-2.32907
AMOT	4.94908	0.985257	-2.32859
CGN	4.88083	0.972212	-2.32778
EBAG9	4.2842	0.853544	-2.32749
LSM2	45.5202	9.07112	-2.32715
ARL14EP	7.01986	1.39922	-2.32682
N4BP1	5.31169	1.05915	-2.32627
HACL1	8.32592	1.6604	-2.32608
PMM1	27.0359	5.39507	-2.32516
CRK	17.603	3.51631	-2.32369
NAGK	20.9217	4.18351	-2.32221
NOA1	18.0903	3.62062	-2.32091
MED1	13.6203	2.73036	-2.31859
C19orf47	9.31303	1.86896	-2.31702
SLC20A2	5.18055	1.03967	-2.31698
TAB1	12.7149	2.55484	-2.31521
RFC4	33.8637	6.80908	-2.31421
PIGBOS1	10.4293	2.10065	-2.31174
SLC1A4	9.99004	2.01377	-2.31059
FBL	155.613	31.3935	-2.30943
LRPPRC	30.9381	6.24278	-2.30912
GYG1	10.1379	2.04603	-2.30886
DEPDC1	14.2826	2.88395	-2.30815
COX5B	163.591	33.0571	-2.30706
PDCD2L	6.14166	1.24264	-2.30522
PPP2R2C	10.3076	2.08603	-2.30487
GPATCH4	25.4567	5.15368	-2.30437
WBSCR16	19.609	3.97334	-2.30309
LNP1	6.6443	1.34716	-2.30219
AFTPH	11.0186	2.23526	-2.30142
CUTC	6.90457	1.40173	-2.30035
POLR2D	34.3223	6.96802	-2.30033
PSMA3	182.24	37.0312	-2.29903
FAM207A	15.7236	3.19951	-2.29701
RABIF	4.12933	0.840256	-2.29701
SMAD4	3.94012	0.802139	-2.29632
SNRPB	201.429	41.0384	-2.29522
ZCCHC10	7.36953	1.50262	-2.29409
APCDD1L-AS1	4.2933	0.876085	-2.29295
KIAA1143	5.63924	1.1511	-2.29249
HSPA8	568.179	116.074	-2.29131
WDR3	24.3031	4.96524	-2.29121
MRPL20	95.1762	19.4953	-2.28747
POP1	5.00862	1.0266	-2.28654
SLC25A10	36.0344	7.38667	-2.28638
TRIM6	11.8155	2.42356	-2.28548
TWF2	42.9417	8.8212	-2.28333
NOL7	62.3339	12.8079	-2.28299
STAU1	57.722	11.8625	-2.28271
LANCL2	8.11742	1.6687	-2.2823
ISCA2	17.905	3.68198	-2.28181
LIAS	7.70749	1.58565	-2.28118
DTX2	11.1866	2.30186	-2.28091
C7orf49	15.9194	3.27642	-2.28059
ACOT13	2.52776	0.520624	-2.27955
PRMT5	51.56	10.621	-2.27933
TUBB	1039.02	214.101	-2.27886
TCAF1	10.7729	2.22008	-2.27872
GJC1	10.3806	2.13946	-2.27857
ATP2B4	6.82239	1.40626	-2.27842
PCK2	22.6664	4.67353	-2.27797
GTF2A2	46.0113	9.48715	-2.27794
METTL5	46.2906	9.56505	-2.27487
ROR2	2.89643	0.599069	-2.27348
CCT4	150.349	31.118	-2.2725
HRCT1	3.65055	0.755648	-2.27233
ZNF627	2.43611	0.504535	-2.27155
CDC26	20.8129	4.31502	-2.27004
PRKCQ	2.60037	0.539475	-2.26909
CDK7	18.931	3.92785	-2.26894
PMVK	14.3147	2.97172	-2.26813
MED20	18.8937	3.92275	-2.26796
GEMIN4	13.5008	2.80476	-2.2671
MTG2	14.4348	2.99998	-2.26653
LOC100190986	6.00365	1.24803	-2.26619
RNF146	5.99848	1.24735	-2.26573
EPRS	44.0393	9.17862	-2.26244
LINC00221	3.80633	0.793872	-2.26142
TEAD4	37.1537	7.74974	-2.26128
KANK2	11.4332	2.38629	-2.26038
DENND5A	18.4393	3.84905	-2.26021
NSDHL	21.4566	4.48335	-2.25877
CPPED1	2.63021	0.5498	-2.2582
GOPC	13.2475	2.76939	-2.25808
EIF4E2	53.6537	11.2221	-2.25733
ACOT4	2.85146	0.597184	-2.25545
TARS	103.628	21.7051	-2.2553
ZNF74	7.17746	1.50334	-2.2553
PDS5B	7.56661	1.58489	-2.25526
TKT	183.411	38.4649	-2.25347
MRPS23	42.9053	8.9992	-2.25329
EIF2A	15.4151	3.23595	-2.25209
DCPS	12.4496	2.61722	-2.24999
PQLC2	6.76446	1.42434	-2.24768
RMI2	12.8945	2.71731	-2.24651
IWS1	19.918	4.2006	-2.24541
DNTTIP1	29.5309	6.23617	-2.24349
NHP2	140.808	29.7532	-2.24261
IFI16	16.3353	3.45234	-2.24234
SDHAF2	19.2111	4.06589	-2.2403
NSA2	67.4745	14.2883	-2.23951
BUB1B	25.3575	5.37352	-2.23847
ZSCAN16	3.62617	0.768776	-2.23781
YWHAB	118.408	25.104	-2.23778
FAM220A	17.3661	3.68857	-2.23514
ZNF511	23.3698	4.96421	-2.23501
KMT2A	7.05452	1.49885	-2.23469
SNPH	4.53997	0.964936	-2.23418
PGD	79.5123	16.9062	-2.23362
MTFP1	40.3937	8.59379	-2.23276
PPIH	65.2651	13.8887	-2.2324
STIP1	140.574	29.9289	-2.23172
DDI2	6.43789	1.37105	-2.23131
POLL	7.98433	1.70167	-2.23022
PSMD5	13.7965	2.94051	-2.23017
SLC40A1	7.01602	1.49613	-2.22941
ELFN2	14.681	3.13482	-2.2275
DNAJC13	10.597	2.26478	-2.22621
TMEM184C	7.95478	1.70252	-2.22415
PSMA6	112.772	24.1509	-2.22326
PTCH1	5.65521	1.21209	-2.22209
GALE	45.5806	9.7726	-2.2216
FAM208A	9.04595	1.94009	-2.22115
ORC3	11.1432	2.39133	-2.22028
ZNFX1	12.678	2.72156	-2.21982
RAD51	6.92801	1.4877	-2.21936
CREB3L1	6.74575	1.4489	-2.21903
CPT2	2.70353	0.580807	-2.21871
TXNL1	44.9151	9.65953	-2.21718
ZNF142	7.33752	1.57806	-2.21714
ATP5C1	109.441	23.548	-2.21648
NANP	5.13644	1.10554	-2.21601
UTP20	6.8461	1.47506	-2.21451
TGIF2-C20orf24	19.3487	4.16894	-2.21448
DDX23	31.364	6.75869	-2.21429
PDK2	16.0332	3.45988	-2.21227
STXBP6	2.71204	0.585468	-2.21172
MRPL46	23.8572	5.15706	-2.20981
ZNHIT3	52.4513	11.3383	-2.20978
CDC25C	6.86362	1.48743	-2.20615
BRMS1	43.3974	9.40596	-2.20596
SNRPF	59.9181	12.9916	-2.20541
HEATR6	13.5247	2.941	-2.20122
CASP8AP2	4.06389	0.883718	-2.2012
MED7	14.2696	3.10486	-2.20035
LDLRAP1	11.2012	2.44052	-2.1984
GTPBP10	3.23524	0.705097	-2.19798
GOT1	26.0946	5.69169	-2.19682
AAAS	34.4312	7.51953	-2.195
PSMB8	27.5059	6.01873	-2.19221
RNF41	8.47839	1.8565	-2.1912
MRPS15	68.1795	14.9311	-2.19101
GMPS	24.5725	5.3865	-2.18963
NCAPH	19.5189	4.28314	-2.18813
OXNAD1	2.4573	0.539346	-2.18779
GSTZ1	30.3398	6.66028	-2.18756
ZNF585A	4.49702	0.989848	-2.18369
AHNAK	86.6071	19.0695	-2.18322
MOSPD1	3.70957	0.817256	-2.18239
RP9P	2.70861	0.597264	-2.18111
ABL1	22.2724	4.91322	-2.18051
IFIT5	3.03684	0.670307	-2.17968
LINC00460	5.49706	1.21411	-2.17876
SLC25A17	16.1439	3.56638	-2.17846
IVD	8.09071	1.7893	-2.17687
MSH6	42.8891	9.49512	-2.17535
ZNF71	2.78319	0.616193	-2.17528
KIF20A	30.9234	6.84687	-2.17518
NME6	8.16278	1.80837	-2.17437
DLAT	16.7999	3.72328	-2.17381
PAQR7	6.26722	1.38961	-2.17315
FRMD6	37.3116	8.28125	-2.1717
PAAF1	6.27993	1.39407	-2.17144
TCTEX1D2	4.44096	0.986567	-2.17038
ZNF146	26.8344	5.96458	-2.16959
L3HYPDH	9.96054	2.21633	-2.16805
ZNF184	2.96126	0.659197	-2.16743
PFDN2	114.324	25.4541	-2.16716
SLC2A1	31.8468	7.10218	-2.16481
SPAG5	44.6396	9.95857	-2.16431
BCAT2	15.4255	3.44371	-2.16328
USP46-AS1	3.34053	0.746279	-2.16229
RGMA	4.28562	0.957892	-2.16157
AHNAK2	10.0202	2.24268	-2.15961
TTLL4	8.30841	1.86093	-2.15855
ZNF667-AS1	7.57146	1.6963	-2.15818
SNHG4	13.8452	3.1028	-2.15774
MAP6D1	2.36037	0.529288	-2.15689
MYEOV	60.9603	13.6703	-2.15683
VGLL2	3.87102	0.869163	-2.15502
SLC29A3	3.97903	0.893518	-2.15485
ZNF518B	6.83921	1.53605	-2.15461
NAA20	33.4725	7.51871	-2.15442
APOBEC3C	30.9399	6.9583	-2.15266
C2orf44	6.09287	1.37034	-2.15259
ZNF695	4.73986	1.06716	-2.15106
SNRPE	45.818	10.3325	-2.14872
HNRNPA1	310.357	69.9905	-2.1487
DNAJC11	13.9854	3.1558	-2.14785
ECI2	30.2895	6.83608	-2.14758
MTCH2	40.9293	9.2412	-2.14698
SLC39A3	13.1095	2.96172	-2.14611
TOMM6	147.036	33.2518	-2.14466
MCM4	58.0686	13.1525	-2.14243
LOC101928304	6.28728	1.42492	-2.14155
ZMYM4	12.7634	2.89371	-2.14102
ZRANB1	8.85197	2.00728	-2.14075
DGCR6	2.29367	0.520125	-2.14072
MDN1	5.97169	1.35472	-2.14014
SERTAD4	18.8599	4.28417	-2.13824
ARCN1	27.1818	6.17617	-2.13786
FKBP1B	3.94532	0.896551	-2.13769
TARS2	7.08755	1.61115	-2.13719
YIF1A	46.3311	10.5333	-2.13703
PA2G4	97.5712	22.1883	-2.13666
DEPDC7	6.42869	1.46204	-2.13654
DOK1	14.0624	3.19954	-2.1359
TMEM69	23.1617	5.27135	-2.1355
MFAP1	16.0431	3.65127	-2.13549
CENPI	11.0573	2.51773	-2.1348
SLC25A5	300.188	68.414	-2.1335
CCNJL	8.38472	1.91449	-2.1308
EIF2B5	20.1231	4.59673	-2.13017
OXSM	6.52543	1.49165	-2.12916
CYB561D1	5.44811	1.24595	-2.12851
POLR1E	62.048	14.1955	-2.12795
SLC9A3R2	7.81191	1.78792	-2.12739
OGFOD1	14.5848	3.35176	-2.12148
FAF2	17.7509	4.08012	-2.12121
SPDL1	16.7979	3.86526	-2.11964
HNRNPD	152.119	35.0303	-2.11852
GNPNAT1	24.1581	5.56389	-2.11834
MPP1	7.81195	1.79944	-2.11813
NASP	101.446	23.3692	-2.11803
AP1M1	22.5824	5.20401	-2.1175
LARP7	19.1197	4.40882	-2.1166
NFS1	7.72163	1.78129	-2.11598
NIPA2	23.9911	5.54356	-2.11362
PTPN13	3.72611	0.861155	-2.11333
INIP	14.0284	3.24374	-2.11263
PSMD1	56.9259	13.1638	-2.11251
BBS10	3.89435	0.900986	-2.11181
NEXN	7.93117	1.83598	-2.11098
VDAC3	59.1153	13.7012	-2.10923
IP6K1	13.2685	3.07598	-2.10889
FLJ42627	2.89442	0.671427	-2.10797
NDUFA9	75.8011	17.599	-2.10672
UTP18	34.8641	8.09499	-2.10664
C12orf65	10.9245	2.53988	-2.10474
DSN1	23.379	5.4423	-2.10292
PARP9	5.58352	1.30017	-2.10247
RAB36	3.15481	0.734708	-2.10231
SLC25A19	11.1711	2.602	-2.10207
STARD5	2.45204	0.571235	-2.10183
CHCHD4	6.51833	1.51993	-2.1005
MAP2K4	9.44159	2.20186	-2.10031
DTL	14.6433	3.41847	-2.09882
NTMT1	16.1716	3.7791	-2.09735
C9orf40	6.21388	1.45295	-2.09651
CCDC94	7.77653	1.81939	-2.09568
DGCR2	11.9415	2.79612	-2.09449
CHD8	12.4885	2.92631	-2.09345
LMNB1	95.7485	22.4617	-2.09179
NDUFA6	62.4504	14.6518	-2.09163
ZNF37A	3.85739	0.905241	-2.09125
EVA1A	16.655	3.90861	-2.09123
ACOT8	12.0545	2.83115	-2.09012
CSK	23.41	5.5047	-2.08839
ANAPC1	12.2632	2.88396	-2.08822
PSMB3	248.171	58.3698	-2.08804
KATNBL1	6.56394	1.54494	-2.08701
ZSCAN26	4.9825	1.17362	-2.0859
NIFK	45.7739	10.7927	-2.08447
ARMC1	15.1901	3.58568	-2.08281
MRPL16	26.8059	6.32917	-2.08246
HDDC3	8.29386	1.95883	-2.08205
C14orf166	195.936	46.301	-2.08127
SNX15	16.0026	3.78215	-2.08102
IARS2	34.5124	8.16618	-2.07938
MCTS1	2.65645	0.628755	-2.07893
ARHGAP29	23.3813	5.53559	-2.07855
ZNF205	6.27732	1.48636	-2.07837
ALDH3A2	9.64527	2.28386	-2.07835
F2RL2	11.2508	2.66605	-2.07725
SFMBT1	8.07018	1.91391	-2.07608
CUL1	8.53828	2.02605	-2.07528
AAED1	9.4407	2.24041	-2.07513
MKI67	41.2081	9.78489	-2.0743
NDUFB1	73.4887	17.4638	-2.07315
DHRS4L2	4.3785	1.04054	-2.0731
ITGB3BP	16.9866	4.0408	-2.07168
SOGA1	7.3666	1.7524	-2.07167
EEF1E1	30.8871	7.35713	-2.06979
FAM111A	19.9564	4.75486	-2.06938
SART3	12.4112	2.95895	-2.06849
MTHFS	4.61602	1.10078	-2.06812
ZNF175	2.37593	0.566948	-2.0672
SF3B3	24.2108	5.78607	-2.065
TSEN54	14.8623	3.55496	-2.06375
ARMC6	14.4316	3.45204	-2.0637
HSPA12A	3.6072	0.863154	-2.06319
PITPNA-AS1	6.69066	1.60133	-2.06288
YAE1D1	13.6318	3.26274	-2.06282
NR2C2AP	17.5207	4.19444	-2.06251
CISD1	12.4985	2.99216	-2.0625
PLA2G4B	2.22067	0.532036	-2.0614
ALAS1	21.4295	5.14375	-2.05871
MRPS18C	17.9362	4.30767	-2.05789
DDAH2	49.3883	11.8646	-2.05751
UBLCP1	16.9795	4.08267	-2.05621
EIF4A3	61.4293	14.7738	-2.05588
ARHGEF39	8.81321	2.12079	-2.05506
DTD2	6.73737	1.6218	-2.05459
LPCAT1	18.5063	4.4561	-2.05416
EFCAB7	2.56745	0.618272	-2.05402
NUDC	74.3065	17.8981	-2.05368
ZMYM3	19.2665	4.64484	-2.05239
DUSP16	5.74545	1.38575	-2.05175
PES1	63.4414	15.3098	-2.05097
EIF4EBP1	82.4254	19.9165	-2.04912
BFAR	14.2507	3.44381	-2.04896
RGS10	9.35922	2.26292	-2.0482
DCAF12L2	3.58009	0.865819	-2.04786
SPC25	37.6586	9.11048	-2.04738
RPL7L1	64.7715	15.6703	-2.04732
AP4B1	6.67891	1.6162	-2.047
N6AMT1	7.04833	1.70568	-2.04693
MSH2	31.6958	7.67612	-2.04584
SRXN1	33.4323	8.10942	-2.04357
CENPW	25.0953	6.09006	-2.04289
IDH3A	20.4709	4.96893	-2.04257
SPRYD4	8.3736	2.0368	-2.03955
GSTA4	12.8986	3.14023	-2.03827
GRB10	13.9166	3.39053	-2.03722
GSTO1	55.713	13.5756	-2.037
TMEM51	4.66678	1.13741	-2.03668
RDH14	9.26686	2.25864	-2.03662
CTDP1	8.9798	2.18961	-2.03601
RAB32	27.734	6.7658	-2.03532
SS18L2	21.7921	5.31711	-2.03509
ANXA10	15.3941	3.76096	-2.03321
GNL3	40.7608	9.96137	-2.03277
CCDC77	10.2554	2.50954	-2.03089
PAFAH1B3	68.3713	16.7362	-2.03042
AIMP2	34.1072	8.35204	-2.02988
CCNF	28.5074	6.9835	-2.02932
CKS2	193.474	47.4068	-2.02897
NUP88	19.9355	4.88795	-2.02804
BCL2L12	22.1174	5.42633	-2.02713
RAB40C	5.85555	1.43677	-2.02698
SGMS1	9.58066	2.35161	-2.02648
YIPF5	19.0593	4.67903	-2.02621
ATP2A1-AS1	4.09586	1.00561	-2.02609
SLC2A12	3.68326	0.904685	-2.0255
ESD	58.8693	14.46	-2.02545
DRG1	56.3232	13.8454	-2.02433
NHEJ1	7.59281	1.86821	-2.02298
NDUFB3	42.8145	10.5354	-2.02286
MTIF3	6.40508	1.5766	-2.0224
TIMM21	25.2704	6.22092	-2.02225
DCLRE1B	11.7209	2.88668	-2.0216
GUCD1	37.8742	9.33707	-2.02018
COQ7	3.1508	0.776873	-2.01997
CREBBP	14.6515	3.61635	-2.01844
SUPT4H1	43.4033	10.716	-2.01803
PSMB10	21.7848	5.38199	-2.01711
SFTA1P	50.4905	12.4745	-2.01703
AUNIP	8.65932	2.14042	-2.01636
WDR75	22.7117	5.61592	-2.01584
SLC35F6	16.3502	4.04761	-2.01417
DLGAP1-AS1	9.58287	2.37282	-2.01386
PAF1	33.3461	8.27221	-2.01117
SRRD	42.7058	10.5981	-2.01063
PEX3	6.59616	1.63867	-2.0091
NOL11	30.8611	7.6689	-2.0087
QRSL1	3.8706	0.962621	-2.00752
FOXN3	11.0508	2.75007	-2.00661
ZNF510	3.07056	0.764246	-2.00639
VRK1	11.0966	2.76192	-2.00638
RBM45	5.85102	1.45638	-2.0063
CMC2	60.5198	15.0758	-2.00518
OMA1	4.4983	1.12173	-2.00365
STAT1	37.5183	9.3676	-2.00184
FAM58A	24.8458	6.20456	-2.0016
PKMYT1	23.2417	5.80725	-2.00079
C15orf57	4.75027	1.18711	-2.00056
SRSF9	121.371	30.3363	-2.0003
HAUS7	22.316	5.5789	-2.00002
SMARCB1	93.0082	23.2669	-1.99908
FLNB	44.4553	11.1239	-1.99869
ATP5G1	125.826	31.4883	-1.99854
MET	9.82464	2.45914	-1.99825
DSTNP2	4.65695	1.16583	-1.99803
ZNF32-AS2	2.25532	0.564694	-1.99779
KAT8	11.8506	2.96815	-1.99732
UTP14A	8.3065	2.08183	-1.99639
BCS1L	17.1474	4.29934	-1.9958
MGMT	4.59884	1.15355	-1.99519
IMPDH1	21.2072	5.32195	-1.99453
DHX30	38.0879	9.56801	-1.99304
XBP1	34.9013	8.77164	-1.99236
LOC339803	6.67755	1.67832	-1.9923
MYO18A	7.7711	1.95366	-1.99194
FAM83D	47.0528	11.842	-1.99037
SMARCAD1	13.7411	3.45987	-1.98971
NDUFB6	69.3718	17.473	-1.98922
DLEU1	3.40584	0.857892	-1.98914
RWDD3	7.56206	1.906	-1.98823
TCF15	2.18924	0.551874	-1.98802
CUL2	11.7863	2.97196	-1.98762
WDR66	2.25091	0.568371	-1.9856
LOC101930071	10.5645	2.66933	-1.98468
GNB2L1	709.322	179.382	-1.9834
KIF2A	17.7307	4.48471	-1.98316
ACLY	62.412	15.8267	-1.97947
ARV1	3.89327	0.987515	-1.97911
CEP78	11.1067	2.81727	-1.97906
PCIF1	19.1017	4.84542	-1.97901
RRAS	35.7666	9.07312	-1.97894
CENPM	52.211	13.2465	-1.97874
TAF5	4.95804	1.25997	-1.97638
HJURP	29.8273	7.58696	-1.97504
DDX50	22.1143	5.62829	-1.97421
DENND5B	4.209	1.07127	-1.97416
WAC-AS1	15.0091	3.8217	-1.97355
KCNN4	41.7419	10.6311	-1.97321
BTBD10	14.1003	3.59766	-1.9706
LINC01270	1.98241	0.505922	-1.97027
CYB5RL	2.11535	0.540274	-1.96913
SUB1	44.9164	11.4736	-1.96893
HRASLS	10.4684	2.67456	-1.96866
CHAF1A	14.2234	3.63507	-1.96821
NSD1	12.2486	3.13042	-1.96819
FUNDC1	14.7993	3.78303	-1.96792
MRPL54	34.0083	8.69686	-1.96732
EPB41L3	35.3952	9.05516	-1.96674
COX15	4.77272	1.22108	-1.96666
TMEM57	5.24332	1.34266	-1.96539
DHRS4-AS1	3.18541	0.816272	-1.96436
MFN2	30.8061	7.89558	-1.9641
ZNF362	4.24564	1.08856	-1.96356
THOC5	34.5505	8.86347	-1.96276
DHX16	21.5186	5.52378	-1.96186
MLLT1	14.5341	3.73099	-1.96181
LACAT8	5.98357	1.53615	-1.96169
DFFA	18.0765	4.64239	-1.96118
ZNF45	7.54092	1.93755	-1.96051
TTLL12	15.56	3.99871	-1.96024
SUGT1	23.1175	5.9431	-1.9597
COG2	5.67571	1.45916	-1.95967
CCDC73	4.10371	1.05507	-1.95959
SUGP1	9.81156	2.52419	-1.95866
TLX2	2.92063	0.751558	-1.95832
PRR19	6.17893	1.59023	-1.95812
ZNF777	2.26869	0.584053	-1.95769
DHRS13	6.11974	1.57589	-1.9573
RTN4R	4.56955	1.17806	-1.95564
OAZ3	2.72126	0.701624	-1.95551
ATP5H	189.428	48.855	-1.95507
ZCCHC14	7.2813	1.88077	-1.95287
CXXC5	8.68823	2.24871	-1.94997
FOXK2	16.5521	4.29219	-1.94723
MCRS1	48.3372	12.5418	-1.94639
JMJD7	6.25128	1.62215	-1.94624
TMEM97	20.9844	5.45068	-1.94481
COPZ1	58.6819	15.2433	-1.94474
COMMD4	78.8838	20.4944	-1.9445
LOC100131626	2.08382	0.541466	-1.94429
ADGRL2	12.0156	3.12272	-1.94404
FBXO42	3.59562	0.934604	-1.94381
WDHD1	12.9707	3.37706	-1.94141
HERPUD1	22.2927	5.80441	-1.94135
ANP32A	95.9372	24.9938	-1.94052
MRPS26	33.1034	8.62904	-1.93971
GOLGA5	8.78842	2.29141	-1.93937
CSTF3	27.0695	7.06613	-1.93767
RFC2	36.974	9.66057	-1.93633
NF2	35.693	9.33321	-1.9352
TBC1D7	16.6353	4.34999	-1.93516
ETHE1	30.7631	8.04638	-1.93479
MCEE	4.4717	1.16975	-1.93463
MRPL50	25.5164	6.68039	-1.93342
EIF3E	220.566	57.7947	-1.9322
TAOK3	2.64133	0.69221	-1.93198
ARHGEF19	7.57716	1.98608	-1.93173
SMC3	40.1508	10.5377	-1.92987
SACS	9.00358	2.36376	-1.92941
CBX2	24.616	6.46265	-1.9294
COA7	16.3438	4.29364	-1.92847
TSSK2	2.54595	0.668859	-1.92843
GKAP1	4.44389	1.16763	-1.92824
LIMA1	30.5963	8.03956	-1.92817
LOXL1-AS1	9.83915	2.58554	-1.92807
GABRA5	4.09487	1.07623	-1.92783
NAPEPLD	2.46327	0.647889	-1.92676
FBXO10	5.09104	1.33908	-1.92672
NCK1	2.51006	0.660267	-1.9266
ZW10	20.8985	5.50348	-1.92498
MTFR2	4.96221	1.30678	-1.92496
TOMM22	67.617	17.8102	-1.92468
TMBIM4	8.69544	2.29114	-1.9242
ATL1	4.30516	1.13455	-1.92395
PRUNE	2.82965	0.746039	-1.9233
PSMD8	142.506	37.5848	-1.9228
ATG5	10.2032	2.6928	-1.92184
STOML2	90.7689	23.9572	-1.92174
ARMC10	18.458	4.87545	-1.92064
MLLT11	22.7907	6.02094	-1.92039
COQ6	16.2801	4.30129	-1.92027
MAOA	4.04087	1.06774	-1.92011
PKP3	2.94196	0.777464	-1.91993
CSRP2	26.3012	6.95108	-1.91982
NUFIP1	2.45499	0.649225	-1.91893
MRPS9	39.431	10.4306	-1.9185
KIAA0586	8.58754	2.27177	-1.91843
RTN4IP1	3.43848	0.91007	-1.91772
EEF2KMT	10.1951	2.69901	-1.91737
PSMB5	159.333	42.1851	-1.91724
RCAN1	12.818	3.39511	-1.91664
NUDT5	53.1892	14.0917	-1.91628
COPB1	46.6526	12.3625	-1.91598
ARHGAP28	4.36866	1.15791	-1.91567
ABCF2	12.5914	3.33856	-1.91514
UBA5	10.508	2.78707	-1.91467
ZNF32	18.4763	4.90075	-1.9146
SH3PXD2B	8.78746	2.33211	-1.91381
TBX15	2.33323	0.619242	-1.91375
PARP16	4.65341	1.23603	-1.91258
EXO1	13.8927	3.69335	-1.91132
IFT22	12.4459	3.30903	-1.91119
GTF3C2-AS1	3.26879	0.86924	-1.91093
GLI3	9.10258	2.42102	-1.91066
C3orf18	5.91476	1.5734	-1.91043
IKBKE	2.94872	0.784838	-1.90962
ZMYND8	10.3843	2.76455	-1.90929
FPGT	2.44184	0.650085	-1.90927
SHMT1	11.8215	3.14845	-1.9087
UBE2D2	16.655	4.43888	-1.90769
GPRC5A	38.6215	10.2952	-1.90742
SYT17	3.64683	0.972689	-1.90659
BYSL	39.558	10.5591	-1.90548
HUWE1	33.0682	8.83439	-1.90424
ADSS	13.9833	3.73902	-1.90297
MEA1	113.39	30.338	-1.9021
ASRGL1	3.33913	0.894518	-1.90029
ZNF174	5.98447	1.60423	-1.89934
LEO1	9.78268	2.62404	-1.89844
IPO13	10.2274	2.74536	-1.89737
TMEM39B	14.2386	3.82288	-1.89708
HSPB11	59.5595	15.9994	-1.89632
FLG-AS1	1.9156	0.514759	-1.89583
ANKRD39	10.4095	2.79726	-1.89581
PSMB6	148.212	39.8329	-1.89564
LRIG3	3.31627	0.891355	-1.89549
RAB30-AS1	17.1961	4.62222	-1.89543
TGFBRAP1	14.5161	3.90184	-1.89543
WDR33	14.8634	3.9959	-1.89517
TTC8	6.94829	1.86841	-1.89484
RAB3GAP2	5.14672	1.38404	-1.89477
MRPL22	6.44886	1.73484	-1.89424
ZNRF3	2.69749	0.72576	-1.89405
RAB1A	59.9707	16.1963	-1.8886
ASB8	6.87492	1.85697	-1.88839
FAM78B	4.48557	1.21184	-1.8881
OIP5	20.6024	5.56698	-1.88785
PRKCD	9.29533	2.512	-1.88767
TIPIN	17.0077	4.59672	-1.88751
UBE2A	16.6392	4.49736	-1.88744
C6orf203	3.38908	0.916366	-1.8869
GSR	21.5961	5.83952	-1.88685
AXIN1	7.99079	2.16338	-1.88505
GNL2	30.6599	8.30113	-1.88497
DTYMK	67.8637	18.3774	-1.88471
LYSMD3	7.54889	2.04632	-1.88323
RAD54B	3.85059	1.04398	-1.88299
LIN37	6.14137	1.66517	-1.88289
C9orf64	9.8504	2.67112	-1.88274
SPEN	8.64958	2.3464	-1.88218
LCMT1	15.1119	4.10382	-1.88064
CLCN4	2.04333	0.554986	-1.8804
DYNC1LI1	21.9972	5.97693	-1.87984
SLC12A8	3.08711	0.838845	-1.87978
NACA	468.244	127.283	-1.87922
MLX	14.0297	3.8143	-1.87899
PLEKHF1	2.51129	0.68341	-1.87761
GIPC1	40.1305	10.9232	-1.87731
GINS2	44.4681	12.1087	-1.87673
APTX	14.7683	4.02179	-1.8766
AP5S1	6.03435	1.64345	-1.87647
AP1M2	23.0831	6.28749	-1.87628
RRP8	6.82251	1.85842	-1.87622
LACTB2	7.37326	2.01012	-1.87502
CDIP1	12.6676	3.45582	-1.87405
AIP	36.9893	10.0983	-1.873
AKR1A1	48.2841	13.1862	-1.87251
SFR1	7.2508	1.98073	-1.87211
CARS	31.602	8.63458	-1.87182
CT83	2.9001	0.79278	-1.87111
LAS1L	38.0756	10.4131	-1.87046
MAP7D3	5.57607	1.52597	-1.86952
GNAI3	40.3711	11.0626	-1.86763
POLDIP2	39.4022	10.8014	-1.86706
ABCE1	31.9077	8.75272	-1.8661
TLR4	7.25051	1.98945	-1.86571
NDUFB4	183.392	50.3646	-1.86445
PAK1	17.9829	4.93864	-1.86444
PSMA2	123.253	33.8592	-1.86401
GTF3C2	21.8398	6.01013	-1.86149
PTRH2	36.9412	10.1667	-1.86137
SREBF1	17.5153	4.82122	-1.86115
CSTF2	26.9951	7.43104	-1.86106
ASPM	13.6226	3.74998	-1.86104
PHLDB2	26.3556	7.25607	-1.86085
CCDC86	24.5472	6.76072	-1.86031
SLC38A9	3.66446	1.00961	-1.85981
C19orf43	79.0042	21.7675	-1.85975
PRKDC	49.6899	13.6918	-1.85964
ZNF284	2.73518	0.754063	-1.85888
FAM173A	4.69302	1.29407	-1.8586
HMMR-AS1	3.12282	0.861251	-1.85834
RPGRIP1L	3.22009	0.888079	-1.85834
RPP21	49.928	13.7737	-1.85793
IRS1	15.1727	4.19055	-1.85627
C9orf84	15.7098	4.34041	-1.85577
GATB	6.73779	1.8617	-1.85566
MDFI	25.0122	6.9179	-1.85423
HSPB2	3.54482	0.980461	-1.85418
NDUFV2	102.154	28.2599	-1.85392
DHX32	7.74229	2.14198	-1.85382
HMGB3	14.0759	3.89687	-1.85284
MRPL55	23.4816	6.5058	-1.85173
HAUS1	16.718	4.63452	-1.85091
NXN	9.25985	2.56846	-1.85008
PDE7A	4.34606	1.20575	-1.84978
XPOT	38.5333	10.6967	-1.84894
PSMD13	52.0574	14.4569	-1.84835
PFN1P2	5.94471	1.65132	-1.84799
SLC25A1	29.7529	8.26634	-1.84771
TAF1D	28.9206	8.03914	-1.84698
PFAS	11.0473	3.0741	-1.84547
RMI1	6.0801	1.69281	-1.84467
HERC1	6.56388	1.8278	-1.84444
CANT1	37.0532	10.3191	-1.84428
TATDN1	39.7919	11.0837	-1.84403
FAM86JP	1.85034	0.515808	-1.84288
NDUFA12	78.5033	21.8884	-1.84259
NME7	36.5765	10.1983	-1.84258
DYNC1H1	33.754	9.41976	-1.8413
CCDC34	18.112	5.06105	-1.83944
DNAJA2	16.6878	4.66779	-1.83799
ZNF16	4.81162	1.34606	-1.83778
RIOK1	8.20449	2.29554	-1.83758
DCAF7	26.2121	7.33611	-1.83714
NDUFAF4	4.46841	1.25069	-1.83704
ARPIN	8.08912	2.2645	-1.83679
SKA1	10.1858	2.8519	-1.83657
DIP2B	6.40049	1.79272	-1.83603
TUBB3	97.0994	27.1999	-1.83586
SEC13	84.2181	23.602	-1.83522
ZNF143	4.41758	1.23804	-1.83519
ZFP82	2.40534	0.674201	-1.83499
DAGLB	22.5773	6.32844	-1.83495
GMPR2	17.3783	4.87363	-1.83422
THUMPD3	10.6362	2.98345	-1.83393
RPP38	10.8133	3.03491	-1.83308
LINC00963	15.4127	4.32753	-1.8325
RGS19	6.90268	1.93832	-1.83235
NSFL1C	22.2677	6.25433	-1.83202
TRAPPC12	5.81244	1.63369	-1.83101
TAF11	26.8706	7.55363	-1.83079
VPS35	34.0254	9.5665	-1.83055
SPG21	53.0715	14.9281	-1.82991
BAIAP2-AS1	12.8061	3.60218	-1.82989
RPL13P5	5.09986	1.43487	-1.82953
PPP3CC	2.31927	0.652587	-1.82943
GRSF1	17.9718	5.05966	-1.82863
ANAPC7	18.1513	5.11033	-1.82858
FES	8.13921	2.29218	-1.82817
MTHFSD	4.96859	1.3999	-1.82752
XPO6	24.5024	6.90452	-1.82731
FRYL	8.98977	2.53409	-1.82681
DNAJC7	48.3957	13.6525	-1.82572
EIF2AK4	15.1905	4.28661	-1.82526
ELOVL1	56.286	15.8839	-1.82521
PRR13	44.4151	12.5419	-1.8243
LOC100419583	5.18405	1.46456	-1.82362
LRRC20	29.6295	8.37206	-1.82338
GTF2H1	13.572	3.83907	-1.82181
CALHM2	3.78517	1.07231	-1.81964
CCT5	170.194	48.2799	-1.81769
DCLRE1A	7.39865	2.09935	-1.81732
MAP7D1	39.8154	11.2985	-1.8172
ADRA1B	5.06108	1.43645	-1.81694
COX17	119.739	33.9938	-1.81655
IQSEC1	9.46291	2.68705	-1.81626
ZNF771	2.49742	0.709269	-1.81603
UNG	26.0362	7.40087	-1.81475
LRR1	47.3697	13.4701	-1.8142
RNF219	6.24746	1.77691	-1.8139
MTFR1L	15.382	4.37545	-1.81374
SNRPC	135.634	38.6055	-1.81285
SPAST	6.94313	1.97691	-1.81234
LMO4	5.75796	1.63991	-1.81194
MLKL	2.18308	0.622211	-1.81089
SMAD1	4.26181	1.21491	-1.81062
LOC100506314	2.21957	0.632822	-1.81041
FAM118B	6.65721	1.89857	-1.81
THG1L	11.1198	3.17179	-1.80976
PSMG4	7.82955	2.23431	-1.8091
FAM20C	4.28345	1.22242	-1.80903
USP22	70.6601	20.1657	-1.80899
ATIC	59.0672	16.8617	-1.8086
C17orf62	24.4617	6.98994	-1.80717
NDUFB5	34.9933	10.0147	-1.80496
TTC39A	1.82405	0.522078	-1.80481
ZC3H13	7.83823	2.24443	-1.80418
CDCA8	35.1935	10.0822	-1.8035
SH3BP4	33.959	9.73059	-1.8032
GINS1	15.004	4.29946	-1.80312
BMPR1A	10.0653	2.88485	-1.80282
AAMDC	20.3408	5.83427	-1.80175
PRADC1	7.32421	2.10225	-1.80074
SGOL1	8.83361	2.53636	-1.80024
POLR2H	42.708	12.2644	-1.80003
STEAP3	25.2552	7.25437	-1.79966
NOD1	5.47763	1.57343	-1.79964
GAS2L3	5.8812	1.69022	-1.7989
GINS4	13.3494	3.83744	-1.79856
GTF2H5	2.27462	0.65393	-1.79842
RPS26	367.753	105.727	-1.79839
UBE2O	10.9118	3.13826	-1.79785
ACAD9	14.2413	4.10053	-1.7962
KRT34	2.367	0.681599	-1.79606
PPP4R2	35.7879	10.3084	-1.79565
MAD2L2	68.4459	19.7171	-1.79552
ZIK1	1.86091	0.536436	-1.79453
BOD1	21.4826	6.19401	-1.79422
ZNF232	3.2453	0.936121	-1.79359
GTF3C1	13.1386	3.79261	-1.79255
TXNDC11	6.23523	1.80014	-1.79234
POLR3GL	4.68999	1.35439	-1.79194
HDAC2	17.5631	5.07537	-1.79096
RITA1	11.1162	3.2124	-1.79095
ABHD17C	4.1006	1.18563	-1.79018
CACYBP	35.4716	10.2565	-1.79012
PRPS2	10.8869	3.14878	-1.78973
SSU72	41.0152	11.8686	-1.78901
STXBP3	10.2994	2.98176	-1.78832
MTOR	14.3687	4.16106	-1.7879
RNF213	13.9058	4.03507	-1.78502
SLC1A5	100.369	29.1304	-1.78471
NMNAT1	3.48656	1.01235	-1.7841
TM2D2	8.85692	2.57243	-1.78367
PIAS1	14.7752	4.29175	-1.78354
FYN	4.93042	1.43218	-1.7835
KIFC1	53.2542	15.4693	-1.78348
IARS	55.4421	16.1086	-1.78315
RAB6B	2.10002	0.610669	-1.78194
MTMR12	11.2845	3.2819	-1.78174
ABCF1	42.6053	12.3923	-1.78159
LPCAT4	13.707	3.98977	-1.78054
RAE1	45.799	13.3316	-1.78046
OSGEP	25.7084	7.48899	-1.7794
FBXO18	12.8042	3.73081	-1.77905
SMIM12	4.71959	1.37566	-1.77854
LIN7B	2.18384	0.637455	-1.77647
BEND7	8.02846	2.34388	-1.77623
PTCD2	3.90696	1.1408	-1.776
SERPINB6	20.6772	6.04008	-1.7754
VAT1L	3.25929	0.952337	-1.77501
ZFHX4	3.43196	1.00311	-1.77455
YEATS4	8.19978	2.3981	-1.77369
CORO2A	5.07735	1.48647	-1.77218
ACTG2	1.80859	0.529851	-1.77121
PSMG2	119.576	35.0365	-1.77099
TIMM17B	48.8737	14.33	-1.77002
AATF	41.131	12.0704	-1.76875
MPC1	18.8044	5.51878	-1.76865
TBCA	87.4131	25.6559	-1.76856
MTUS1	9.85629	2.8932	-1.76838
PFDN6	63.9112	18.7637	-1.76813
TERF2	8.61254	2.52868	-1.76805
RPL26	886.535	260.319	-1.7679
NT5DC1	5.29431	1.55498	-1.76755
ABCB7	12.8768	3.78252	-1.76735
POLR1B	12.3764	3.63574	-1.76727
GCLC	15.2433	4.47978	-1.76668
ALKBH2	14.476	4.25445	-1.76662
SETMAR	9.48988	2.78968	-1.76629
MRPL43	50.24	14.7719	-1.76598
GEN1	5.33616	1.56979	-1.76523
LOC100129931	6.70715	1.97396	-1.76461
HSPBAP1	3.18143	0.937056	-1.76347
ASCC2	7.67274	2.26052	-1.76308
VCP	154.291	45.4629	-1.76289
SERTAD4-AS1	21.6146	6.37135	-1.76234
HHIP-AS1	2.11332	0.622947	-1.76233
PRDM4	7.21949	2.12866	-1.76195
ZNF549	2.18932	0.645538	-1.76191
DNAJA1	199.104	58.7113	-1.76181
CCDC126	2.05291	0.606011	-1.76026
PTMA	899.1	265.437	-1.76011
FAAP24	3.98946	1.17807	-1.75977
SPX	3.85104	1.13759	-1.75927
TMEM60	22.7285	6.7178	-1.75844
CHKA	12.3957	3.66399	-1.75835
METTL13	13.8306	4.08915	-1.75799
ATG4A	1.77705	0.525523	-1.75766
C14orf132	2.79847	0.827735	-1.7574
NFYC	33.088	9.79073	-1.75682
ZNF766	3.9838	1.17904	-1.75654
CLIC1	317.187	93.9162	-1.75589
CCT8	250.375	74.137	-1.75583
SUV39H1	16.5709	4.9085	-1.7553
NUP107	20.2133	5.98934	-1.75483
GFOD2	13.0433	3.86767	-1.75378
U2AF1	116.642	34.6112	-1.75278
PRKAG1	28.993	8.60943	-1.75172
SLC38A7	5.2065	1.54607	-1.75171
EIF6	146.457	43.4912	-1.75168
GSK3A	26.092	7.75254	-1.75087
CIRH1A	37.3304	11.0928	-1.75073
MRPL19	8.83792	2.62753	-1.75
NDUFS8	91.4834	27.2031	-1.74974
FOXRED1	8.24401	2.45221	-1.74926
BDH1	3.27192	0.973594	-1.74874
DNAL4	4.07442	1.21299	-1.74803
ARL10	4.25532	1.2669	-1.74796
MRPL36	44.8029	13.3425	-1.74756
RIMS4	4.55233	1.3558	-1.74747
AARS2	7.43178	2.21484	-1.74651
DLC1	7.09115	2.11342	-1.74644
MRPL21	37.9742	11.3179	-1.74642
NR1H3	3.93426	1.17327	-1.74556
GMPPA	24.43	7.28757	-1.74514
ZNF485	2.70266	0.806337	-1.74492
TSFM	13.3488	3.98395	-1.74444
STYXL1	7.64292	2.2816	-1.74408
IFNAR1	6.31603	1.88725	-1.74273
LOC389906	9.70993	2.90376	-1.74154
PROSER2	3.98496	1.19211	-1.74104
DIMT1	16.5768	4.96232	-1.74008
GLRX5	36.7294	10.9967	-1.73987
AFG3L2	38.8936	11.647	-1.73958
KBTBD4	13.759	4.12192	-1.73899
SEC22A	4.15097	1.24375	-1.73875
FABP5	178.05	53.3555	-1.73858
RXRA	13.9924	4.19382	-1.7383
HECTD1	17.0929	5.12758	-1.73705
TIMM22	11.9346	3.58146	-1.73653
MED19	5.43617	1.63266	-1.73537
FAM64A	36.7246	11.0323	-1.73501
SDHAF3	7.53876	2.26563	-1.73441
ZSCAN18	7.08948	2.13109	-1.73409
NUP98	28.953	8.70733	-1.73341
MED11	5.39795	1.62472	-1.73222
CEP89	6.45285	1.94256	-1.73198
SNRPA	49.8257	15.002	-1.73173
ACOX3	3.05824	0.920881	-1.73161
LDLRAD4	2.2424	0.675321	-1.7314
NEDD8-MDP1	5.8957	1.77611	-1.73094
FDXACB1	1.96196	0.591162	-1.73067
CMTM8	8.4132	2.53629	-1.72993
WDR89	5.27255	1.58952	-1.72991
LACTB	16.8235	5.07183	-1.7299
ARFIP2	16.0036	4.82619	-1.72944
RPL17	711.298	214.744	-1.72783
PDE4B	3.70227	1.11776	-1.7278
ARID1A	16.4518	4.96816	-1.72746
DIS3L	11.1481	3.36702	-1.72726
TTI1	15.3997	4.65348	-1.72652
ZNF696	3.71247	1.12212	-1.72615
ZKSCAN1	9.15402	2.76748	-1.72583
ETFDH	2.83569	0.857338	-1.72576
FAHD2A	11.2864	3.41294	-1.7255
DOLPP1	9.74677	2.94791	-1.72523
DDX60L	4.17864	1.26553	-1.72329
CHCHD1	39.7559	12.0466	-1.72254
AVL9	6.02458	1.82602	-1.72216
HAT1	50.7134	15.382	-1.72112
SLC6A9	8.91904	2.7063	-1.72057
AKAP1	10.1803	3.08905	-1.72055
CBX5	16.0883	4.88317	-1.72012
POLR2G	62.2163	18.8921	-1.71951
TOE1	13.685	4.15809	-1.71861
CMTR2	8.15354	2.47772	-1.71842
ASNS	50.8275	15.4495	-1.71805
MRPS31	6.88656	2.09426	-1.71734
UHRF1BP1	7.77492	2.36674	-1.71592
POLD3	9.43702	2.87339	-1.71558
LOC729218	3.33164	1.01464	-1.71526
USP28	14.099	4.29393	-1.71522
HDDC2	18.7662	5.72278	-1.71335
FH	53.658	16.3792	-1.71193
PRKAR2A	10.9579	3.34587	-1.71151
DHX36	12.3145	3.76405	-1.71
KANSL3	13.7005	4.18782	-1.70995
TUBD1	11.0268	3.37087	-1.70982
HSPBP1	18.1324	5.54452	-1.70943
ACP6	3.95184	1.20852	-1.70928
R3HCC1	10.6977	3.27193	-1.70909
C10orf35	8.39488	2.56793	-1.70891
MTDH	8.15036	2.4948	-1.70794
BCKDHA	17.0208	5.21436	-1.70673
TRERF1	4.50382	1.37981	-1.70668
PACSIN3	39.4769	12.0956	-1.70653
PAIP1	45.9675	14.0854	-1.70641
ZNF445	6.27399	1.9227	-1.70625
FTSJ3	33.1786	10.1779	-1.70482
TUBGCP5	4.82992	1.48179	-1.70466
GGA3	10.1056	3.10185	-1.70396
DNAJB12	17.4612	5.36073	-1.70365
NUDT6	7.98583	2.45255	-1.70316
SHPK	3.90989	1.20315	-1.70031
PRPF6	37.109	11.4208	-1.7001
OR51B5	1.72474	0.531014	-1.69955
PCLO	14.7329	4.53876	-1.69867
JADE1	16.1862	4.98817	-1.69819
ATR	3.13159	0.965425	-1.69766
GLMN	7.7254	2.38172	-1.69761
NUDT8	9.21912	2.84363	-1.6969
ATP5J	118.036	36.4276	-1.69612
KCNG1	4.00528	1.23642	-1.69574
SIK2	6.64471	2.05126	-1.6957
RRP9	33.0649	10.2118	-1.69507
DCAF13	42.7413	13.2079	-1.69423
C8orf59	49.7566	15.3801	-1.69382
CTH	3.90032	1.20603	-1.69333
BOK	23.5334	7.27729	-1.69324
PFDN1	48.7233	15.069	-1.69303
RAB13	68.9519	21.3273	-1.69289
LOC100507346	1.94199	0.600891	-1.69236
HMGN2	287.962	89.1209	-1.69204
VMAC	2.09179	0.647722	-1.69129
COMMD1	35.9223	11.1247	-1.69111
GPR39	3.25992	1.01021	-1.69018
COG4	16.2786	5.04597	-1.68978
TAF4	9.27386	2.87509	-1.68956
FTSJ1	40.0542	12.4229	-1.68896
TAF6L	10.6343	3.29902	-1.68861
EDN2	19.2519	5.97248	-1.6886
MRTO4	40.6793	12.6244	-1.68808
TIMM8B	61.8518	19.1971	-1.68793
ZDHHC16	24.1527	7.51155	-1.685
ZSWIM6	6.24339	1.94207	-1.68474
POC1A	14.557	4.5285	-1.68461
RPS25	860.759	267.832	-1.68428
SNRPA1	51.5574	16.0464	-1.68393
CGNL1	2.1264	0.66193	-1.68366
TULP3	13.7619	4.28423	-1.68357
RAB10	29.0416	9.04296	-1.68325
SLC19A1	8.2415	2.56798	-1.68227
FLRT2	3.705	1.1553	-1.68121
SLC30A6	6.98021	2.17687	-1.68101
NTPCR	28.715	8.95632	-1.68083
PCNA	160.942	50.2295	-1.67993
EIF5B	34.7715	10.8533	-1.67978
DTNBP1	6.54771	2.04387	-1.67969
STUB1	35.672	11.1394	-1.67912
CDR2	11.0883	3.46608	-1.67766
SHCBP1	20.991	6.56357	-1.67722
C20orf27	30.5207	9.54379	-1.67715
SNHG19	74.9126	23.4443	-1.67597
CLCN5	2.18705	0.684798	-1.67524
CHEK2	11.6603	3.65105	-1.67523
DMAP1	28.3892	8.89255	-1.67468
ZNF497	2.10743	0.660432	-1.674
FITM2	13.7174	4.30112	-1.67322
ANAPC13	20.3823	6.39097	-1.67321
RBM10	28.6574	8.99008	-1.6725
NDUFAF2	30.9961	9.72587	-1.67219
STBD1	3.45771	1.08503	-1.67208
RNF34	14.7808	4.63874	-1.67192
NCAPD3	11.2191	3.52163	-1.67164
NLRX1	3.71658	1.1674	-1.67067
PNMA2	6.71558	2.10993	-1.67032
AASDHPPT	19.3612	6.08568	-1.66968
ADORA2B	11.3669	3.577	-1.66802
QTRTD1	9.01669	2.83841	-1.66752
NIPA1	7.0784	2.22837	-1.66744
MRPS2	44.0548	13.8691	-1.66742
TOPBP1	22.4493	7.06782	-1.66734
SLC9A3R1	24.2664	7.64385	-1.66659
ARHGAP35	12.9629	4.08406	-1.66631
GSDMD	27.3343	8.61478	-1.66583
RSL1D1	29.2467	9.21861	-1.66565
SIMC1	3.14899	0.992872	-1.66521
SUV39H2	12.5961	3.97293	-1.6647
DDX56	36.7527	11.594	-1.66447
MIIP	8.32279	2.6261	-1.66415
COG7	4.06868	1.2841	-1.66381
SNHG18	2.96467	0.935988	-1.66331
VPS29	24.8818	7.86577	-1.66143
BRCA2	3.84678	1.21663	-1.66076
PRR5L	3.59293	1.13689	-1.66007
NRG1	7.13664	2.25851	-1.65987
PTEN	4.24197	1.34268	-1.65962
TXNRD1	78.0686	24.7117	-1.65955
NDUFS6	156.662	49.6333	-1.65827
MRPS33	22.1884	7.03191	-1.65782
MVB12A	10.5279	3.33652	-1.65781
NEDD9	5.03051	1.59524	-1.65693
ZC3H15	43.5826	13.8226	-1.65672
CIRBP	46.9903	14.906	-1.65647
PRKD1	3.20776	1.01765	-1.65632
VAC14	15.8583	5.03108	-1.6563
CNDP2	28.056	8.91232	-1.65444
ZC3H10	3.65764	1.1624	-1.65381
MIS18BP1	20.9473	6.6613	-1.65289
HERC2	9.79079	3.11505	-1.65217
CDCA3	25.627	8.15428	-1.65203
FAM109B	9.88915	3.14736	-1.6517
FAM117A	1.79888	0.572806	-1.65098
CEP350	5.15989	1.64388	-1.65024
SPTLC3	1.86565	0.594815	-1.64917
HIRA	22.4682	7.16401	-1.64905
ESRRA	7.49906	2.3922	-1.64837
PANK3	26.5917	8.48281	-1.64836
ZNF772	2.32016	0.740494	-1.64766
MRPL47	36.213	11.5641	-1.64686
ARL3	7.25431	2.31853	-1.64563
PSMC1	65.9845	21.0901	-1.64556
RAB9A	5.6631	1.81068	-1.64506
ATAD2	47.6561	15.2374	-1.64504
CCT6A	167.139	53.4711	-1.64422
KCTD7	4.34266	1.3894	-1.64412
PALB2	3.54053	1.13304	-1.64377
PUS3	2.93556	0.939461	-1.64373
CCDC103	2.4986	0.79965	-1.64368
KATNA1	13.0808	4.18667	-1.64358
TRAK2	6.7653	2.16645	-1.64282
TRIM7	3.00216	0.96212	-1.64171
VEGFC	3.64816	1.16947	-1.64132
ASPHD2	8.71146	2.79273	-1.64124
CATSPER1	1.67656	0.537589	-1.64093
CENPN	36.4532	11.6939	-1.64028
NR2F6	21.7473	6.97783	-1.63998
SMAD1-AS1	6.91293	2.2202	-1.63861
MTHFD1	91.3386	29.3428	-1.63822
DLG3	1.7373	0.558576	-1.63702
NOP14	12.4778	4.01421	-1.63618
FAM216A	2.31662	0.745286	-1.63616
FAM63A	3.9795	1.2808	-1.63554
DHX9	70.5341	22.7105	-1.63496
ZNF322	5.08014	1.63574	-1.63492
ZNF200	5.42269	1.74623	-1.63477
BIRC6	10.3306	3.3272	-1.63455
DANCR	157.367	50.6849	-1.6345
ETAA1	7.54297	2.4308	-1.6337
FAM134C	6.32181	2.0374	-1.63361
ACKR3	13.8836	4.47469	-1.63352
ERCC6L	8.45526	2.72598	-1.63307
CNOT1	29.5113	9.51639	-1.63278
MAP3K11	14.3101	4.61497	-1.63264
C15orf39	7.314	2.35893	-1.63253
TBC1D23	12.9047	4.16205	-1.63253
PEF1	29.9818	9.67209	-1.63219
ELMO2	20.0425	6.47163	-1.63086
TMEM116	1.63828	0.529296	-1.63004
ERBB2	15.236	4.92521	-1.62923
ZFYVE26	6.99982	2.26331	-1.62889
LSM1	33.279	10.7735	-1.62713
AVPI1	8.4414	2.73382	-1.62656
WIPI2	24.0324	7.78346	-1.6265
DGUOK	49.0721	15.8956	-1.62627
ARMCX2	40.2267	13.0375	-1.62549
LINC00094	6.48652	2.10235	-1.62544
KDM1A	45.0958	14.6296	-1.62411
SNHG3	38.6858	12.5578	-1.62322
DNAJC9	47.9893	15.5853	-1.62253
ERCC6	1.69429	0.550399	-1.62213
PWP2	15.5027	5.03902	-1.62131
PSMD4	129.351	42.0564	-1.6209
FIGNL1	7.72164	2.51229	-1.6199
TOP3A	10.72	3.48923	-1.61932
RUVBL1	35.2762	11.4912	-1.61817
CCDC144NL-AS1	18.6887	6.08894	-1.6179
WDR36	8.13256	2.64982	-1.61781
MDH1	132.614	43.22	-1.61746
THRAP3	38.8873	12.6745	-1.61737
TGFB2	29.1037	9.4914	-1.61651
NEIL2	8.98181	2.9296	-1.6163
MRPL3	48.9308	15.9611	-1.61618
TRADD	4.49735	1.46784	-1.61538
LOC102723729	4.06038	1.32564	-1.61493
MRPS14	6.45731	2.10839	-1.61479
TRIM56	10.8543	3.54527	-1.6143
WASH5P	11.5611	3.7769	-1.614
RAB2A	17.4716	5.70798	-1.61396
ACSL3	24.8927	8.14269	-1.61214
CUL3	11.6451	3.80995	-1.61189
UBASH3B	4.20621	1.37666	-1.61135
MTX2	22.7107	7.43504	-1.61096
PRKAG2	2.9239	0.957356	-1.61077
PPAP2A	7.31758	2.39654	-1.61041
APPBP2	10.1921	3.33853	-1.61017
C11orf45	2.42225	0.793851	-1.60941
IMPA2	9.15778	3.00321	-1.6085
GNPAT	16.079	5.27317	-1.60843
MAD2L1	56.1236	18.4166	-1.6076
PPP1R11	26.8722	8.82046	-1.60719
ZADH2	4.26613	1.40089	-1.60659
C1orf53	5.62794	1.84824	-1.60646
PFN2	95.3033	31.3086	-1.60597
TRAFD1	7.87519	2.58869	-1.60509
SLC45A3	4.14437	1.36268	-1.6047
COPS4	29.7677	9.78935	-1.60446
PSMB7	83.4036	27.4445	-1.60359
CFDP1	22.7181	7.48471	-1.60182
MKL2	7.6283	2.51343	-1.6017
RSPRY1	15.8639	5.22977	-1.60093
CISD3	6.52766	2.15219	-1.60076
RARS	43.6779	14.4035	-1.60049
TSEN15	27.8467	9.18511	-1.60014
STON1	1.92444	0.634831	-1.59999
MAVS	6.38753	2.10713	-1.59998
TMEM141	17.4121	5.74537	-1.59961
BCORL1	2.63427	0.869913	-1.59846
SYNRG	6.02108	1.98863	-1.59825
DYNLT1	75.7789	25.0306	-1.5981
COX7C	468.965	155.016	-1.59706
ARID1B	10.5783	3.49698	-1.59692
SLC35E2B	3.90023	1.29015	-1.59602
MPG	20.8973	6.91272	-1.59599
ZNF70	3.24524	1.07431	-1.59492
ZNF239	6.73722	2.23115	-1.59437
AGTPBP1	5.65228	1.87189	-1.59433
C1orf106	5.05645	1.67753	-1.59179
TFAP4	3.57428	1.18585	-1.59173
RCAN3	5.36224	1.77924	-1.59158
DHRS7B	2.79993	0.929166	-1.59138
CBX3	136.69	45.4097	-1.58983
REPS1	10.8442	3.60801	-1.58765
GSPT1	17.3467	5.77177	-1.58757
LOC254896	2.74375	0.914855	-1.58454
ASNSD1	21.4211	7.14487	-1.58405
RASSF7	13.6272	4.54646	-1.58367
NPR2	7.1597	2.39017	-1.58279
DDX19B	7.20747	2.40675	-1.58241
EPT1	7.78464	2.60055	-1.58181
ATP5SL	30.2107	10.0959	-1.58129
ARFGEF1	9.48472	3.17001	-1.58112
DUSP18	3.36865	1.12618	-1.58073
IL7R	18.8741	6.31076	-1.58052
SAAL1	16.6844	5.5794	-1.58032
PPID	22.5755	7.54977	-1.58025
LSM3	90.6951	30.3398	-1.57981
GCLM	9.00877	3.01427	-1.57952
PRCC	25.2171	8.45107	-1.5772
ZWINT	93.2338	31.2474	-1.57712
C5orf34	6.38598	2.14042	-1.57701
TP73	2.05677	0.689484	-1.57679
LOC403323	1.67685	0.562379	-1.57614
PLIN3	44.418	14.9085	-1.57501
TBCE	10.6561	3.57687	-1.57491
ZNF618	5.32639	1.78852	-1.57439
PLEKHJ1	34.9924	11.7513	-1.57422
C9orf156	5.66968	1.90451	-1.57385
FAM200B	3.84619	1.29307	-1.57263
TRRAP	20.2194	6.79885	-1.57238
HOXB5	1.56364	0.526127	-1.57143
SLC25A20	1.55643	0.523727	-1.57136
STK17A	9.08685	3.05958	-1.57045
EDEM3	3.32143	1.11834	-1.57044
PRKCQ-AS1	2.18886	0.737837	-1.56881
WDR18	18.209	6.1392	-1.56853
SAMHD1	6.99748	2.35982	-1.56816
CEP68	3.89963	1.31512	-1.56814
CNOT10	11.9168	4.01959	-1.56787
FASTKD2	6.87267	2.31826	-1.56783
GTPBP2	21.3982	7.21872	-1.56767
BEND5	1.51929	0.512743	-1.56709
ELF4	8.13013	2.74442	-1.56678
PRIMPOL	4.62616	1.56172	-1.56668
PARL	25.2467	8.52774	-1.56586
UAP1	31.1898	10.5352	-1.56586
AASDH	3.75632	1.26909	-1.56553
RPF2	7.60305	2.57017	-1.56472
FANCG	24.209	8.18692	-1.56415
PMF1	26.3515	8.91178	-1.5641
C11orf1	14.9261	5.0479	-1.56408
VLDLR	4.61006	1.55981	-1.56342
ZFPL1	25.2945	8.56158	-1.56287
GRAMD1A	13.966	4.72824	-1.56255
TBC1D14	4.8449	1.64033	-1.56248
MRPS7	55.2729	18.7148	-1.56239
FBXO8	3.49959	1.18512	-1.56215
SVBP	13.7598	4.66205	-1.56142
ORC2	7.95201	2.69511	-1.56098
HPS5	5.1634	1.75019	-1.56081
SLC35E1	9.97041	3.38215	-1.55971
GPX8	19.6662	6.67362	-1.55918
ZNF684	1.71717	0.582754	-1.55907
ZNF616	1.85485	0.629569	-1.55886
COG8	11.8312	4.01888	-1.55773
DET1	3.20281	1.08845	-1.55706
WNT5A	5.02183	1.70693	-1.55681
ZNF277	2.71288	0.922146	-1.55676
ZNF3	12.0993	4.1135	-1.55649
ZNF106	11.5229	3.91756	-1.55647
RBMX	99.2947	33.7635	-1.55625
SURF2	20.112	6.83914	-1.55617
SPG20	6.25167	2.12602	-1.55609
MID1IP1-AS1	1.56333	0.531939	-1.55529
C7orf50	49.7156	16.9233	-1.55469
NKRF	4.39667	1.49668	-1.55465
RHOG	26.4052	8.99393	-1.5538
SH3BP5	16.6492	5.67297	-1.55327
NOTCH2	27.1117	9.23886	-1.55313
COMMD7	21.7522	7.41298	-1.55304
DIABLO	31.3854	10.696	-1.55302
TROAP	56.1768	19.1528	-1.55242
SNAP47	16.0601	5.47705	-1.55201
MACF1	17.0111	5.80383	-1.5514
CIDEB	5.2908	1.80576	-1.55088
VPS33A	11.9961	4.0945	-1.5508
CCAR1	22.2189	7.58511	-1.55055
RIF1	11.0236	3.76378	-1.55034
SRCAP	12.5225	4.27791	-1.54954
PCYT1A	12.2119	4.17601	-1.5481
C11orf70	4.40426	1.50733	-1.54691
CENPF	37.7313	12.9141	-1.54681
CMSS1	73.5291	25.1735	-1.54641
GTF2F2	24.086	8.25075	-1.5456
RNF122	1.87089	0.640997	-1.54534
MAGEA11	13.7963	4.7281	-1.54495
PLEKHO1	14.5565	4.99021	-1.54449
TRAF5	4.09728	1.40474	-1.54436
KIAA1551	4.82045	1.65289	-1.54417
CDYL	9.84422	3.37649	-1.54375
IMP4	70.5377	24.1974	-1.54354
SPTBN1	54.7299	18.7774	-1.54333
DOC2A	5.87092	2.01494	-1.54285
TBL1X	12.6801	4.35822	-1.54075
HIP1	6.12905	2.10768	-1.54001
EPB41L4B	3.64964	1.25537	-1.53964
PLCE1	9.5579	3.29105	-1.53815
UXT	92.9977	32.029	-1.53782
FGF2	3.11845	1.07419	-1.53757
JPH2	1.5864	0.546461	-1.53757
KLHL23,PHOSPHO2-KLHL23	7.1725	2.47089	-1.53745
EBNA1BP2	126.378	43.539	-1.53737
USP9X	17.6754	6.08983	-1.53727
NDUFV3	7.13087	2.45745	-1.53692
ZNF544	5.71993	1.97139	-1.53678
EIF4E	25.6621	8.84484	-1.53673
LURAP1	1.48083	0.510582	-1.5362
BOP1	80.8828	27.9003	-1.53555
SMUG1	16.1727	5.57877	-1.53554
WHSC1L1	13.3518	4.60633	-1.53535
EHD2	9.54615	3.29361	-1.53525
TMEM99	3.40202	1.17384	-1.53516
MRPL39	28.5195	9.8416	-1.53498
SPATC1L	6.8615	2.3678	-1.53497
LAMTOR1	50.215	17.3388	-1.53411
LRRC37A4P	1.67459	0.578285	-1.53396
MT1X	82.528	28.5042	-1.53371
PARP12	5.55864	1.91997	-1.53365
METAP2	19.6812	6.80145	-1.5329
LOC101927181	3.0018	1.03747	-1.53276
RFT1	5.04072	1.7423	-1.53264
BLM	7.84261	2.71093	-1.53255
RIPK2	6.78609	2.34625	-1.53222
HPS4	30.2949	10.4827	-1.53106
FAM208B	14.7329	5.10241	-1.52979
TNS3	16.0517	5.55962	-1.52967
GSG1	3.71261	1.28668	-1.52878
LIG3	10.7898	3.73975	-1.52865
ZCCHC7	5.78013	2.00369	-1.52845
MPP7	6.39271	2.21686	-1.52791
HMX2	2.21608	0.768565	-1.52777
HEBP2	36.3795	12.6273	-1.52658
PLGRKT	17.446	6.05661	-1.52631
TRAPPC11	6.87628	2.38947	-1.52494
GLP2R	2.80456	0.974575	-1.52493
GGCT	52.7885	18.3455	-1.5248
SNAPIN	23.7488	8.25416	-1.52466
RPTOR	9.00238	3.1299	-1.52419
SRSF3	89.213	31.0197	-1.52407
ARPC5L	55.239	19.2109	-1.52376
UFSP2	10.5473	3.67026	-1.52293
ZZEF1	3.78596	1.31746	-1.52289
LYRM1	9.25062	3.22026	-1.52237
DUS4L	2.77954	0.967717	-1.52219
STARD7	52.9872	18.4537	-1.52174
MLH3	2.72231	0.949554	-1.51951
SLBP	25.3238	8.83325	-1.51948
MYCBP2	4.01611	1.40155	-1.51878
DSE	6.14754	2.1459	-1.51843
UBTF	39.2286	13.7057	-1.51713
TRAP1	61.7679	21.5916	-1.51639
SCO1	11.0099	3.84973	-1.51597
PLRG1	20.7042	7.24265	-1.51534
HS1BP3	6.98555	2.44416	-1.51504
CWC22	8.05077	2.81727	-1.51483
TPR	18.5992	6.50872	-1.5148
CCT7	254.617	89.1246	-1.51443
PSEN1	9.25697	3.24034	-1.51439
ZNF22	26.1057	9.13946	-1.51418
SLC2A10	2.641	0.924801	-1.51387
HAUS4	19.8846	6.96417	-1.51363
GALT	9.23493	3.23446	-1.51358
MRPL15	26.0512	9.12787	-1.513
PRPSAP1	22.9204	8.03387	-1.51246
DDX20	14.8969	5.2261	-1.51121
MYBL2	129.268	45.3493	-1.51121
EIF2AK2	11.4579	4.02193	-1.51038
MLH1	25.2994	8.88277	-1.51002
LINC00668	3.35231	1.1771	-1.50992
CDCA2	20.1616	7.08236	-1.50931
LARP1	40.337	14.1706	-1.5092
ARFGEF2	13.2519	4.6559	-1.50907
ANAPC4	7.96496	2.79881	-1.50886
GMPPB	18.8567	6.62759	-1.50852
LDHB	483.156	169.83	-1.50839
ELP2	14.5411	5.11224	-1.50811
GTPBP8	14.5264	5.10735	-1.50803
ITGB1BP1	22.2158	7.81292	-1.50765
PIK3R4	7.41893	2.6095	-1.50744
GCNT1	1.8237	0.641884	-1.50649
ATPIF1	95.8958	33.7554	-1.50635
EFTUD1	8.30548	2.9239	-1.50617
TMA16	13.3968	4.71663	-1.50606
POGK	21.732	7.65316	-1.5057
SYMPK	25.7879	9.08491	-1.50515
SMIM4	33.104	11.6629	-1.50508
RACGAP1	46.1097	16.2499	-1.50464
CLPB	6.57763	2.31903	-1.50404
CCDC138	6.49692	2.29081	-1.5039
ZMIZ1	13.4785	4.75265	-1.50386
UBAP2L	41.7533	14.7312	-1.50301
ZER1	4.1777	1.47407	-1.5029
POLD2	103.14	36.4047	-1.5024
NDUFC2-KCTD14	16.8917	5.96698	-1.50124
CASP3	11.1104	3.92524	-1.50106
RBM42	47.4365	16.759	-1.50106
TSG101	21.666	7.65543	-1.50088
CENPE	12.0622	4.26257	-1.5007
RWDD2B	11.0084	3.89052	-1.50057
EAPP	11.4196	4.03589	-1.50056
LIN54	5.69555	2.01333	-1.50025
TXNDC9	30.3718	10.7428	-1.49936
LZIC	20.5189	7.25787	-1.49933
CFL2	37.105	13.1258	-1.4992
FBXO16	1.57529	0.557286	-1.49913
MCAM	62.9169	22.2587	-1.49908
SRP19	22.5401	7.97437	-1.49905
TFPT	9.57045	3.38697	-1.49859
ADAMTS15	2.20586	0.780799	-1.49832
UBE2V1	87.3723	30.9275	-1.49828
PQBP1	77.4344	27.4167	-1.49792
UBL7	25.2457	8.94286	-1.49723
C1QBP	105.998	37.5631	-1.49665
GP6	2.87797	1.0203	-1.49606
CTHRC1	2.25149	0.798485	-1.49554
NUP50	32.4577	11.5219	-1.49418
DPP3	22.1454	7.8617	-1.49409
ZNF770	6.49605	2.30615	-1.49408
XAGE5	15.9779	5.67387	-1.49367
ADA	13.6047	4.83775	-1.4917
UBAP1	20.0196	7.1225	-1.49095
TRIP13	28.1945	10.0317	-1.49084
CHAF1B	8.7402	3.11141	-1.4901
MRPS21	30.3928	10.8244	-1.48944
USMG5	267.605	95.3246	-1.48918
CHCHD6	10.5162	3.74709	-1.48877
GPSM2	17.491	6.23332	-1.48854
EIF3K	170.794	60.8698	-1.48846
CCDC22	9.55087	3.40422	-1.48831
HADHA	79.5715	28.3728	-1.48774
ENOPH1	19.11	6.81627	-1.48727
PSMD6	61.8264	22.057	-1.48699
SRBD1	6.78813	2.42314	-1.48614
SMG1	11.0911	3.96421	-1.48429
ZNF587	2.84022	1.01519	-1.48426
CKAP2	26.5972	9.50839	-1.484
ACOT1	2.36307	0.84481	-1.48396
STEAP3-AS1	5.61936	2.00929	-1.48372
MYO1B	26.3783	9.43871	-1.48269
ASXL2	11.1262	3.98428	-1.48157
C2orf27A	7.84275	2.8089	-1.48135
DDX58	1.86033	0.666386	-1.48113
NUP214	10.8966	3.90442	-1.4807
SKIV2L2	20.4216	7.31817	-1.48054
NIPAL1	2.33493	0.836816	-1.4804
PDCD11	14.4852	5.19153	-1.48035
LTV1	25.7686	9.23647	-1.4802
ARL4A	7.64812	2.74206	-1.47984
GNAS-AS1	2.67096	0.957643	-1.4798
PTPN21	7.11402	2.55073	-1.47976
DNAJC19	11.5636	4.14774	-1.47919
SRP68	43.2762	15.5276	-1.47874
ACTR5	7.53006	2.70307	-1.47806
IPO7	49.0091	17.5935	-1.47801
NDUFB9	270.652	97.1946	-1.47749
PLEK2	22.3433	8.02716	-1.47688
SPATA7	1.77519	0.63789	-1.47659
PSME3	36.1337	12.9854	-1.47645
MMADHC	88.0642	31.6571	-1.47603
FLAD1	14.9973	5.39469	-1.47509
CRLS1	6.15394	2.21376	-1.47501
KIAA0922	4.45648	1.60326	-1.4749
SLC25A32	12.1895	4.38723	-1.47426
COPG2	7.97337	2.87009	-1.47409
SLC25A13	16.8279	6.05738	-1.47409
CEBPZ	25.8923	9.32298	-1.47366
ZNF746	1.78278	0.642056	-1.47336
CAMK1	14.0678	5.06767	-1.473
DDX55	11.5981	4.17805	-1.47299
FAM57A	10.2117	3.68055	-1.47223
RPS8	1597.08	575.853	-1.47166
MRPS6	30.445	10.9824	-1.47101
DDX6	16.7454	6.04164	-1.47076
MEIS1-AS3	3.65694	1.31978	-1.47034
NET1	11.9226	4.30368	-1.47006
XPO7	19.6937	7.11103	-1.46961
CHD9	5.53004	1.9972	-1.46931
SMIM10	4.49969	1.62565	-1.46881
MRPL49	42.6172	15.3992	-1.46858
UXT-AS1	8.34768	3.0164	-1.46855
ZNF136	1.72401	0.622962	-1.46855
NR1D2	20.5493	7.42808	-1.46803
OBFC1	2.1211	0.767105	-1.46731
GORAB	3.00008	1.08563	-1.46647
KBTBD2	15.9359	5.76717	-1.46634
CYC1	221.401	80.1305	-1.46624
RPL26L1	36.1066	13.0683	-1.46619
C1orf131	6.90423	2.49904	-1.46611
LINC00342	2.25783	0.818485	-1.46391
AMIGO1	2.2674	0.822044	-1.46375
NCL	254.144	92.1418	-1.46372
TNRC6B	5.46932	1.98345	-1.46335
TTC28	1.78797	0.648415	-1.46333
MAGEA12	50.3345	18.2542	-1.46332
SEC61B	163.47	59.3098	-1.46269
C16orf45	9.60467	3.48537	-1.46243
CCDC25	12.9645	4.70487	-1.46234
EXO5	8.15313	2.95905	-1.46222
MAEA	18.9762	6.89175	-1.46125
H2AFZ	719.325	261.324	-1.46081
NSMCE4A	14.712	5.34663	-1.46029
SCYL3	2.40665	0.874924	-1.4598
FAM134A	14.4965	5.27144	-1.45944
MPC2	9.90838	3.60513	-1.4586
CCDC112	2.70567	0.984566	-1.45842
MRPL11	25.7758	9.37981	-1.45839
GCN1	26.1567	9.51878	-1.45833
WDFY3	6.4848	2.36037	-1.45805
DERA	18.749	6.82887	-1.45709
MAGEB2	40.1487	14.6292	-1.4565
LOC100289361	2.3734	0.865032	-1.45613
SERP1	18.1195	6.60405	-1.45612
PRR14L	7.87052	2.86926	-1.45578
GNAL	3.04142	1.1088	-1.45574
MEF2B	3.77671	1.37689	-1.45571
AMPH	7.66454	2.79678	-1.45443
LYRM2	5.11749	1.86739	-1.45441
ZBTB25	15.0653	5.49748	-1.45439
ACAT2	21.6287	7.89411	-1.4541
FXN	4.62942	1.69021	-1.45363
CHTOP	32.7723	11.9653	-1.45362
FAM162A	20.0818	7.33642	-1.45274
WARS2	4.88982	1.78698	-1.45226
TRAPPC5	23.1563	8.46995	-1.45098
ADIPOR2	29.7421	10.882	-1.45056
STRA13	81.2768	29.7399	-1.45044
LNX1	2.2874	0.837012	-1.45039
DAG1	42.3436	15.4947	-1.45037
ZCCHC9	11.2845	4.13042	-1.44998
APOO	6.41313	2.34786	-1.44968
UBA6-AS1	4.47534	1.63869	-1.44946
ZBTB12	6.58504	2.41178	-1.44909
ADCY9	1.39031	0.509329	-1.44873
DUS2	6.80279	2.49218	-1.44872
RNF216P1	18.4216	6.74958	-1.44853
EEF1A2	170.525	62.4836	-1.44844
SH3TC1	2.02439	0.741915	-1.44816
COPS5	38.4052	14.0792	-1.44773
KIF18A	14.3841	5.27385	-1.44754
CARM1	24.7003	9.05671	-1.44747
PIP4K2B	12.9842	4.76487	-1.44625
XRN2	44.8503	16.4618	-1.446
NDUFS5	286.971	105.374	-1.44539
RPL14	637.018	233.947	-1.44516
C12orf10	32.3384	11.8869	-1.44388
PXDC1	10.3529	3.80583	-1.44376
CDCA7L	19.8361	7.29296	-1.44355
COX16	30.2827	11.1385	-1.44293
MCOLN2	1.62143	0.596683	-1.44223
MSANTD4	5.78674	2.12977	-1.44205
LINC01000	3.37856	1.24372	-1.44175
DPYSL2	17.3762	6.39855	-1.4413
RPS27L	136.538	50.2849	-1.44111
LONRF1	2.98048	1.09915	-1.43916
[truncated: 10,626 more rows]

## Sheet: SE gene list
Gene Symbol	log2(fold_change)
ABCC3	1.85023
ACTN1	-0.100656
ACTN4	0.461703
ADAMTS6	0.205816
ADRA1B	-1.81694
AK5	-0.854581
AMIGO2	-1.03166
AMN1	0.631212
AMOTL2	-0.0630266
ANAPC1	-2.08822
ANXA2	0.800612
APCDD1L-AS1	-2.29295
ARHGAP29	-2.07855
ARHGAP29	-2.07855
ARHGAP31	-2.49685
BBS10	-2.11181
BCAN	0.405188
BCL2L1	-0.806312
BDH1	-1.74874
BHLHE40	4.88184
BRE	-0.0535569
C22orf29	0.46534
CALM2	-2.5599
CAV2	0.681525
CBX7	0.884202
CDC42EP3	-0.45043
CDC6	-3.01513
CDK6	-1.00803
CHIC2	0.0654002
CLIP4	0.688952
CMSS1	-1.54641
COL22A1	4.02621
COPS8	1.97782
CORO2B	-0.600012
CREB3L1	-2.21903
CRYBB1	2.34408
CSF2	7.75238
CYP24A1	-2.39609
CYTH3	0.463967
DAP	3.0518
DCAF5	-0.172546
DCBLD1	-0.623006
DDAH1	0.0755414
DDAH1	0.0755414
DDIT4	2.49256
DIEXF	-0.295588
DKK3	3.27026
DST	-0.942366
EDN2	-1.6886
EIF6	-1.75168
EPHA2	2.74643
ERC1	-0.461098
ERC1	-0.461098
ERGIC1	0.755623
ERRFI1	1.34472
ETV4	0.623739
EVA1A	-2.09123
EXT1	-0.70829
EYA2	-1.42814
FHL2	-1.15215
FLNB	-1.99869
FMN1	1.22826
FOXP1	-0.0947743
GALNT2	1.74496
GAS6-AS1	-0.739712
GLI2	-2.46366
GLS	-0.154927
GPC1	2.01398
GTF2F2	-1.5456
HHAT	1.72353
HIST1H3A	3.41061
HN1L	-1.13367
HPS4	-1.53106
HS1BP3	-1.51504
HSF2BP	0.409463
HTR1D	1.26374
HYI	-1.09418
ICK	-0.562668
IER5	3.68321
INTS1	1.8269
IRF2BP2	2.94617
IRF2BPL	1.53571
ITGB1	3.68858
ITGB3	3.58804
KCNMA1	1.78912
KCNMA1	1.78912
KIAA1211L	-0.253759
KIRREL	1.09862
KRT80	-3.12315
LFNG	2.95464
LINC00313	0.605749
LINC00662	2.6386
LINC00673	1.16942
LINC00673	1.16942
LINC00963	-1.8325
LIPC	-0.939733
LMNB2	-0.247087
LOC100507156	2.32592
LOXL1-AS1	-1.92807
LTBP2	2.0814
LTBP2	2.0814
MACF1	-1.5514
MAF	0.336118
MALAT1	4.26197
MAP3K7CL	1.88572
ME3	1.10272
MGLL	-0.246866
MIAT	1.98704
MICAL2	0.437634
MICALCL	-0.903516
MN1	-1.24674
MN1	-1.24674
MN1	-1.24674
MRPS23	-2.25329
MSRB3	0.440673
MUS81	-0.282971
MYC	1.79479
MYEOV	-2.15683
MYEOV	-2.15683
MYH9	0.104719
MYO18B	-0.325396
MYOF	0.344536
NFATC2	3.4839
NIPSNAP1	-1.19507
NLN	-3.39928
NNMT	-1.09606
NRP1	2.30472
NRP1	2.30472
NTM	2.15943
PALLD	-0.826521
PARN	0.192317
PDLIM1	-2.57318
PGRMC2	-2.47914
PHLDB2	-1.86085
PHLDB2	-1.86085
PMEPA1	-0.767088
PPAPDC1A	-0.485341
PPP1R18	2.14612
PPP1R9B	-0.524422
PRKCA	-0.0868575
PRKCH	-0.0275305
PRNP	1.35869
PTK2	-0.32427
PTPN2	-0.890681
PVT1	1.30828
RAD51B	0.263215
RAD51B	0.263215
RAD51B	0.263215
RB1CC1	-0.143609
RPL22L1	1.62465
RPS14	-1.08886
RTKN2	-1.31646
RUNX2	-0.315094
RUSC2	-1.10519
S100A6	1.31822
SCARB1	1.49364
SEMA7A	2.43834
SERTAD2	-0.940416
SH3BP4	-1.8032
SHB	0.760725
SLC2A1	-2.16481
SLC2A12	-2.0255
SLC39A11	0.340071
SLC4A1AP	-1.3274
SMAD3	0.0100511
SMG9	-2.87515
SMNDC1	0.206327
SMOC1	3.49948
SMOX	2.72331
SMURF2	-1.37147
SPARC	4.05273
SPSB1	-1.09291
SPTB	-0.0874474
SRRM1	1.42424
SSPN	0.338591
ST3GAL1	-0.562805
TENM2	-0.844089
TGFB2	-1.61651
TGFBI	0.0492461
TGM2	1.66673
TIAM2	-0.81671
TMCC2	0.822839
TMPRSS5	1.03353
TNRC6A	0.419057
TNS4	0.225375
TOM1	0.404581
TPM1	-0.780882
TPM1	-0.780882
TRAM2	-1.24921
TRIM56	-1.6143
TSC22D2	2.20666
TSPAN5	-3.54043
TTC7A	-0.151639
UACA	-0.602316
UBC	3.54873
UBE2V2	-3.58924
VMP1	0.118928
VMP1	0.118928
WISP1	0.381922
YPEL2	2.22806
ZFP36L1	3.45296
ZFP36L2	2.16372
ZMIZ1	-1.50386
ZMYND8	-1.90929
ZNF281	2.06881
ZNF503-AS2	-1.25318
ZNF608	-0.239333

## Sheet: down-regualted SE genes
Gene Symbol
GTF2F2
GAS6-AS1
AMIGO2
KRT80
MICALCL
CREB3L1
MYEOV
NNMT
RTKN2
ZMIZ1
PDLIM1
CDC6
MRPS23
SMURF2
HN1L
TPM1
CORO2B
UACA
LOXL1-AS1
SMG9
PTPN2
HPS4
MN1
NIPSNAP1
BCL2L1
EIF6
ZMYND8
CYP24A1
PMEPA1
CDK6
TRIM56
TRAM2
DST
DCBLD1
TIAM2
RPS14
ADRA1B
TENM2
TSPAN5
PGRMC2
PALLD
FLNB
CMSS1
PHLDB2
HS1BP3
SLC4A1AP
CALM2
SERTAD2
EVA1A
FHL2
ANAPC1
GLI2
SH3BP4
SPSB1
MACF1
EDN2
SLC2A1
HYI
AK5
ARHGAP29
TGFB2
RUSC2
LINC00963
UBE2V2
EXT1
